# Supplementary material for: De novo and comparative transcriptome analysis of cultivated and wild spinach
Source: Sci Rep. 2015 Dec 4;5:17706. doi: 10.1038/srep17706 (PMC4669492; doi:10.1038/srep17706)
Supplement: Supplementary Table S2 [file srep17706-s2.xls]

## Sheet: summary
Supplementary Table S2. Summary of biochemical pathways predicted from spinach unigenes
pathway ID	pathway name	No. unigenes
PWY-5464	superpathway of cytosolic glycolysis (plants), pyruvate dehydrogenase and TCA cycle	132
PWY-6901	xylose degradation IV	98
ANAGLYCOLYSIS-PWY	glycolysis III (glucokinase)	97
GLUCONEO-PWY	gluconeogenesis I	96
GLYCOLYSIS	glycolysis I	93
TRNA-CHARGING-PWY	tRNA charging	88
PWY-1042	glycolysis IV (plant cytosol)	87
PWY-1081	homogalacturonan degradation	85
LIPASYN-PWY	phospholipases	69
PWY-5723	Rubisco shunt	67
PWY66-21	ethanol degradation II	67
PWY-735	jasmonic acid biosynthesis	64
PHOTOALL-PWY	oxygenic photosynthesis	62
PWY-6126	adenosine nucleotides de novo biosynthesis	62
PWY-6351	D-myo-inositol (1,4,5)-trisphosphate biosynthesis	62
PWY-6352	3-phosphoinositide biosynthesis	55
ETOH-ACETYLCOA-ANA-PWY	ethanol degradation I	54
PWY-4441	DIMBOA-glucoside degradation	54
CALVIN-PWY	Calvin-Benson-Bassham cycle	52
PWY-6629	superpathway of tryptophan biosynthesis	52
PWY-842	starch degradation I	52
PWY-6842	glutathione-mediated detoxification II	45
PWY-361	phenylpropanoid biosynthesis	44
PWY-6549	glutamine biosynthesis III	44
PWY-6773	callose biosynthesis	44
PWY-6803	phosphatidylcholine acyl editing	44
SUCSYN-PWY	sucrose biosynthesis	44
PWY0-162	pyrimidine ribonucleotides de novo biosynthesis	43
PWY-3781	aerobic respiration (cytochrome c)	43
PWY-622	starch biosynthesis	42
PWY-3561	choline biosynthesis III	41
TRESYN-PWY	trehalose biosynthesis I	39
PWY0-163	salvage pathways of pyrimidine ribonucleotides	37
PWY-181	photorespiration	37
PWY-5436	threonine degradation IV	37
BRANCHED-CHAIN-AA-SYN-PWY	superpathway of leucine, valine, and isoleucine biosynthesis	36
GLYCOGENSYNTH-PWY	glycogen biosynthesis I (from ADP-D-Glucose)	36
PWY-5121	superpathway of geranylgeranyldiphosphate biosynthesis II (via MEP)	36
PWY-5667	CDP-diacylglycerol biosynthesis I	36
PWY1F-FLAVSYN	flavonoid biosynthesis	35
PWY-5884	wax esters biosynthesis I	34
PWY-621	sucrose degradation III	33
TRIGLSYN-PWY	triacylglycerol biosynthesis	33
BGALACT-PWY	lactose degradation III	32
COLANSYN-PWY	colanic acid building blocks biosynthesis	32
PWY-2161	folate polyglutamylation	31
PWY-5690	TCA cycle II (eukaryotic)	31
PWY-1001	cellulose biosynthesis	30
PWY-241	C4 photosynthetic carbon assimilation cycle	30
PWY-6724	starch degradation II	30
PWY-5143	fatty acid activation	29
PWY-6348	phosphate acquisition	29
PWY-6357	phosphate utilization in cell wall regeneration	29
NONMEVIPP-PWY	methylerythritol phosphate pathway	28
PWY-3001	isoleucine biosynthesis I	28
PWY-5083	NAD/NADH phosphorylation and dephosphorylation	28
PWY-5829	geraniol and geranial biosynthesis	28
PWY-6527	stachyose degradation	28
TRPSYN-PWY	tryptophan biosynthesis	28
PENTOSE-P-PWY	pentose phosphate pathway	27
PWY-3821	galactose degradation III	27
PWY-2261	ascorbate glutathione cycle	26
PWY-5486	pyruvate fermentation to ethanol II	26
PWY-6333	acetaldehyde biosynthesis I	26
ETHYL-PWY	ethylene biosynthesis I (plants)	25
PWY-6317	galactose degradation I (Leloir pathway)	25
ARO-PWY	chorismate biosynthesis I	24
PWY0-1319	CDP-diacylglycerol biosynthesis II	24
PWY0-1334	NADH to cytochrome bd oxidase electron transfer	24
PWYQT-4429	CO2 fixation into oxaloacetate (anapleurotic)	24
SULFATE-CYS-PWY	superpathway of sulfate assimilation and cysteine biosynthesis	24
LEUSYN-PWY	leucine biosynthesis	22
PWY-5080	very long chain fatty acid biosynthesis	22
PWY-5686	uridine-5'-phosphate biosynthesis	22
GLYOXYLATE-BYPASS	glyoxylate cycle	21
PWY0-541	cyclopropane fatty acid (CFA) biosynthesis	21
PWY-2201	folate transformations I	21
PWY-3841	folate transformations II	21
PWY-5687	pyrimidine ribonucleotides interconversion	21
PWY-6577	farnesylcysteine salvage pathway	21
PWY-6596	adenosine nucleotides degradation I	21
MANNOSYL-CHITO-DOLICHOL-BIOSYNTHESIS	dolichyl-diphosphooligosaccharide biosynthesis	20
PWY-3282	superpathway of ammonia assimilation (plants)	20
PWY-4661	1D-myo-inositol hexakisphosphate biosynthesis III (Spirodela polyrrhiza)	20
PWY-5386	methylglyoxal degradation I	20
PWY-5787	oligomeric urushiol biosynthesis	20
PWY-5918	heme biosynthesis I	20
PWY-6964	ammonia assimilation cycle II	20
PWY-724	superpathway of lysine, threonine and methionine biosynthesis II	20
SER-GLYSYN-PWY	superpathway of serine and glycine biosynthesis I	20
PWY-2541	plant sterol biosynthesis	19
PWY-4081	glutathione redox reactions I	19
PWY-6963	ammonia assimilation cycle I	19
PWY-43	putrescine biosynthesis II	18
PWY-5381	pyridine nucleotide cycling (plants)	18
PWY-5910	superpathway of geranylgeranyldiphosphate biosynthesis I (via mevalonate)	18
PWY-6959	L-ascorbate degradation V	18
CYANCAT-PWY	cyanate degradation	17
DETOX1-PWY	superoxide radicals degradation	17
OXIDATIVEPENT-PWY	pentose phosphate pathway (oxidative branch)	17
PWY-5173	superpathway of acetyl-CoA biosynthesis	17
PWY-6164	3-dehydroquinate biosynthesis I	17
VALDEG-PWY	valine degradation I	17
FASYN-ELONG-PWY	fatty acid elongation -- saturated	16
HISTSYN-PWY	histidine biosynthesis	16
PWY-5973	cis-vaccenate biosynthesis	16
ARGSYNBSUB-PWY	arginine biosynthesis II (acetyl cycle)	15
GLYSYN-PWY	glycine biosynthesis I	15
PWY-5041	S-adenosyl-L-methionine cycle II	15
PWY-5053	superpathway of GA12 biosynthesis	15
PWY-5921	L-glutamine biosynthesis II (tRNA-dependent)	15
PWY-5971	palmitate biosynthesis II (bacteria and plants)	15
PWY-6305	putrescine biosynthesis IV	15
RIBOSYN2-PWY	flavin biosynthesis I (bacteria and plants)	15
SALVADEHYPOX-PWY	adenosine nucleotides degradation II	15
THRESYN-PWY	threonine biosynthesis	15
PWY-5791	1,4-dihydroxy-2-naphthoate biosynthesis II (plants)	14
PWY-6475	trans-lycopene biosynthesis II (plants)	14
PYRUVDEHYD-PWY	acetyl-CoA biosynthesis I (pyruvate dehydrogenase complex)	14
ARGDEG-V-PWY	arginine degradation X (arginine monooxygenase pathway)	13
ASPARAGINE-BIOSYNTHESIS	asparagine biosynthesis I	13
ASPARAGINESYN-PWY	asparagine biosynthesis II	13
CHLOROPHYLL-SYN	chlorophyllide a biosynthesis I	13
HEME-BIOSYNTHESIS-II	heme biosynthesis from uroporphyrinogen-III I	13
ILEUSYN-PWY	isoleucine biosynthesis I (from threonine)	13
PWY0-1299	arginine dependent acid resistance	13
PWY0-1313	acetate conversion to acetyl-CoA	13
PWY0-1325	superpathway of asparagine biosynthesis	13
PWY0-1353	succinate to cytochrome bd oxidase electron transfer	13
PWY-1121	suberin biosynthesis	13
PWY-5059	pinobanksin biosynthesis	13
PWY-5692	allantoin degradation to glyoxylate II	13
PWY-5698	allantoin degradation to ureidoglycolate II (ammonia producing)	13
PWY-6151	S-adenosyl-L-methionine cycle I	13
PWY-6612	superpathway of tetrahydrofolate biosynthesis	13
PWY-702	methionine biosynthesis II	13
PWY-801	homocysteine and cysteine interconversion	13
SUCUTIL-PWY	sucrose degradation I	13
PWY0-1182	trehalose degradation II (trehalase)	12
PWY2OL-4	linalool biosynthesis	12
PWY-5670	epoxysqualene biosynthesis	12
PWY-5988	wound-induced proteolysis I	12
PWY-6018	seed germination protein turnover	12
PWY-6554	1D-myo-inositol hexakisphosphate biosynthesis V (from Ins(1,3,4)P3)	12
BSUBPOLYAMSYN-PWY	spermidine biosynthesis I	11
COA-PWY	coenzyme A biosynthesis	11
GLUCOSE1PMETAB-PWY	glucose and glucose-1-phosphate degradation	11
GLUTSYNIII-PWY	glutamate biosynthesis III	11
POLYISOPRENSYN-PWY	polyisoprenoid biosynthesis (E. coli)	11
PWY-2781	cis-zeatin biosynthesis	11
PWY-5032	ent-kaurene biosynthesis I	11
PWY-5070	gibberellin biosynthesis I (non C-3, non C-13 hydroxylation)	11
PWY-6039	chlorogenic acid biosynthesis I	11
PWY-6823	molybdenum cofactor biosynthesis	11
PWY-6887	kauralexin biosynthesis	11
PWY-6908	thiamin diphosphate biosynthesis IV (eukaryotes)	11
PWY-881	trehalose biosynthesis II	11
PWY-882	ascorbate biosynthesis I (L-galactose pathway)	11
TREHALOSESYN-PWY	trehalose biosynthesis III	11
VALSYN-PWY	valine biosynthesis	11
ALACAT2-PWY	alanine degradation II (to D-lactate)	10
ARGININE-SYN4-PWY	arginine biosynthesis IV	10
ASPARTATE-DEG1-PWY	aspartate degradation I	10
ASPARTATESYN-PWY	aspartate biosynthesis	10
CYSTSYN-PWY	cysteine biosynthesis I	10
LEU-DEG2-PWY	leucine degradation I	10
METHIONINE-DEG1-PWY	methionine degradation I (to homocysteine)	10
NONOXIPENT-PWY	pentose phosphate pathway (non-oxidative branch)	10
PWY-101	photosynthesis light reactions	10
PWY-3385	choline biosynthesis I	10
PWY-3861	mannitol degradation II	10
PWY-6118	glycerol-3-phosphate shuttle	10
PWY-6515	phloridzin biosynthesis	10
PWY-6801	volatile esters biosynthesis (during fruit ripening)	10
PWY-922	mevalonate pathway I	10
PANTO-PWY	phosphopantothenate biosynthesis I	9
PWY-1822	IAA biosynthesis II	9
PWY-2902	cytokinins-O-glucoside biosynthesis	9
PWY-4041	gamma-glutamyl cycle	9
PWY-5084	2-ketoglutarate dehydrogenase complex	9
PWY-5669	phosphatidylethanolamine biosynthesis I	9
PWY-5725	farnesene biosynthesis	9
PWY-5905	hypusine biosynthesis	9
PWY-5963	thio-molybdenum cofactor biosynthesis	9
PWY-6122	5-aminoimidazole ribonucleotide biosynthesis II	9
PWY-6275	beta-caryophyllene biosynthesis	9
PWY-6365	D-myo-inositol (3,4,5,6)-tetrakisphosphate biosynthesis	9
PWY-6443	benzoate biosynthesis I (CoA-dependent, beta-oxidative)	9
PWY-6888	zealexin biosynthesis	9
PWY-6922	L-Ndelta-acetylornithine biosynthesis	9
PWY-6950	DIMBOA-glucoside biosynthesis	9
SO4ASSIM-PWY	sulfate reduction I (assimilatory)	9
UDPNACETYLGALSYN-PWY	UDP-N-acetyl-D-glucosamine biosynthesis II	9
GLUTAMINDEG-PWY	glutamine degradation I	8
PWY0-1314	fructose degradation	8
PWY3O-450	phosphatidylcholine biosynthesis I	8
PWY-4341	glutamate biosynthesis V	8
PWY-5098	chlorophyll a degradation I	8
PWY-5659	GDP-mannose biosynthesis	8
PWY-5886	4-hydroxyphenylpyruvate biosynthesis	8
PWY-6147	6-hydroxymethyl-dihydropterin diphosphate biosynthesis I	8
PWY-6368	3-phosphoinositide degradation	8
PWY-6927	chlorophyll a degradation II	8
CHOLINE-BETAINE-ANA-PWY	choline degradation I	7
GLUGLNSYN-PWY	glutamate biosynthesis IV	7
GLUTAMINEFUM-PWY	glutamine degradation II	7
GLUTSYN-PWY	glutamate biosynthesis I	7
MENAQUINONESYN-PWY	menaquinol-8 biosynthesis	7
PWY0-1275	lipoate biosynthesis and incorporation II	7
PWY0-1301	melibiose degradation	7
PWY0-662	PRPP biosynthesis I	7
PWY-3461	tyrosine biosynthesis II	7
PWY-4321	glutamate degradation IV	7
PWY-4702	phytate degradation I	7
PWY-4821	UDP-D-xylose and UDP-D-glucuronate biosynthesis	7
PWY-4984	urea cycle	7
PWY-5148	acyl-CoA hydrolysis	7
PWY-5188	tetrapyrrole biosynthesis I	7
PWY-5849	menaquinol-6 biosynthesis	7
PWY-6120	tyrosine biosynthesis III	7
PWY-6163	chorismate biosynthesis from 3-dehydroquinate	7
PWY-6717	(1,4)-beta-xylan degradation	7
SAM-PWY	S-adenosyl-L-methionine biosynthesis	7
XYLCAT-PWY	xylose degradation I	7
GLUTAMATE-DEG1-PWY	glutamate degradation I	6
GLUT-REDOX-PWY	glutathione redox reactions II	6
P21-PWY	pentose phosphate pathway (partial)	6
PLPSAL-PWY	pyridoxal 5'-phosphate salvage pathway	6
PWY0-1305	glutamate dependent acid resistance	6
PWY1F-353	glycine betaine biosynthesis III (plants)	6
PWY3O-210	glutamate degradation IX (via 4-aminobutyrate)	6
PWY3O-440	acetoin biosynthesis III	6
PWY-4261	glycerol degradation I	6
PWY-5111	CMP-KDO biosynthesis II (from D-arabinose 5-phosphate)	6
PWY-5123	trans, trans-farnesyl diphosphate biosynthesis	6
PWY-5194	siroheme biosynthesis	6
PWY-5337	stachyose biosynthesis	6
PWY-5441	S-methylmethionine cycle	6
PWY-5852	demethylmenaquinol-8 biosynthesis I	6
PWY-5872	ubiquinol-10 biosynthesis (eukaryotic)	6
PWY-5945	antheraxanthin and violaxanthin biosynthesis	6
PWY-6330	acetaldehyde biosynthesis II	6
PWY-6481	L-dopachrome biosynthesis	6
PWY-6710	poly-hydroxy fatty acids biosynthesis	6
PWY-6752	o-diquinones biosynthesis	6
PWY-695	abscisic acid biosynthesis	6
PROUT-PWY	proline degradation	5
PWY0-501	lipoate biosynthesis and incorporation I	5
PWY0-522	lipoate salvage and modification	5
PWY-1422	vitamin E biosynthesis	5
PWY-2301	myo-inositol biosynthesis	5
PWY-4861	UDP-D-galacturonate biosynthesis I (from UDP-D-glucuronate)	5
PWY-5068	chlorophyll cycle	5
PWY-5097	lysine biosynthesis VI	5
PWY-5122	geranyl diphosphate biosynthesis	5
PWY-5129	sphingolipid biosynthesis (plants)	5
PWY-5474	hydroxycinnamic acid tyramine amides biosynthesis	5
PWY-5806	all-trans-decaprenyl diphosphate biosynthesis	5
PWY-6458	benzoyl-CoA biosynthesis	5
PWY-6802	salidroside biosynthesis	5
SERSYN-PWY	serine biosynthesis	5
ARG-PRO-PWY	arginine degradation VI (arginase 2 pathway)	4
GLUTAMATE-SYN2-PWY	glutamate biosynthesis II	4
GLYCLEAV-PWY	glycine cleavage complex	4
PWY0-1021	alanine biosynthesis III	4
PWY0-1264	biotin-carboxyl carrier protein assembly	4
PWY0-1507	biotin biosynthesis from 7-keto-8-aminopelargonate	4
PWY-102	gibberellin inactivation I (2beta-hydroxylation)	4
PWY-3982	uracil degradation II (reductive)	4
PWY-4781	phytate degradation II	4
PWY-4983	citrulline-nitric oxide cycle	4
PWY4FS-6	phosphatidylethanolamine biosynthesis II	4
PWY-5034	GA12 biosynthesis	4
PWY-5046	branched-chain alpha-keto acid dehydrogenase complex	4
PWY-5074	mevalonate degradation	4
PWY-5142	acyl-ACP thioesterase pathway	4
PWY-5278	sulfite oxidation III	4
PWY-5340	sulfate activation for sulfonation	4
PWY-5766	glutamate degradation X	4
PWY-5785	di-trans,poly-cis-undecaprenyl phosphate biosynthesis	4
PWY-5885	wax esters biosynthesis II	4
PWY-6012	acyl carrier protein metabolism	4
PWY-6281	selenocysteine biosynthesis II (archaea and eukaryotes)	4
PWY-6299	aldehyde oxidation I	4
PWY-6358	superpathway of D-myo-inositol (1,4,5)-trisphosphate metabolism	4
PWY-6364	D-myo-inositol (1,3,4)-trisphosphate biosynthesis	4
PWY-6556	pyrimidine ribonucleosides degradation II	4
PWY-6745	phytochelatins biosynthesis	4
PYRIDNUCSYN-PWY	NAD biosynthesis I (from aspartate)	4
SULFMETII-PWY	sulfate reduction II (assimilatory)	4
THIOREDOX-PWY	thioredoxin pathway	4
ASPARAGINE-DEG1-PWY	asparagine degradation I	3
GLYSYN-THR-PWY	glycine biosynthesis IV	3
HOMOSERSYN-PWY	homoserine biosynthesis	3
PWY1F-467	phenylpropanoid biosynthesis, initial reactions	3
PWY-3341	proline biosynthesis III	3
PWY3DJ-11281	sphingomyelin metabolism	3
PWY-4361	methionine salvage I (bacteria and plants)	3
PWY-4981	proline biosynthesis II (from arginine)	3
PWY-5035	gibberellin biosynthesis III (early C-13 hydroxylation)	3
PWY-5120	geranylgeranyldiphosphate biosynthesis	3
PWY-5153	anthocyanin biosynthesis (delphinidin 3-O-glucoside)	3
PWY-5172	acetyl-CoA biosynthesis III (from citrate)	3
PWY-5674	nitrate reduction IV (dissimilatory)	3
PWY-5704	urea degradation II	3
PWY-5874	heme degradation	3
PWY-6019	pseudouridine degradation	3
PWY-6029	2,3-trans-flavanols biosynthesis	3
PWY-6124	inosine-5'-phosphate biosynthesis II	3
PWY-6363	D-myo-inositol (1,4,5)-trisphosphate degradation	3
PWY-641	proanthocyanidin biosynthesis from flavanols	3
PWY-6543	p-aminobenzoate biosynthesis	3
PWY-6653	ent -kaurene biosynthesis II	3
PWY-6898	thiamin salvage III	3
ALANINE-SYN2-PWY	alanine biosynthesis II	2
GLUCONSUPER-PWY	D-gluconate degradation	2
GLYCEROLMETAB-PWY	glycerol degradation V	2
HOMOSER-THRESYN-PWY	threonine biosynthesis from homoserine	2
LIPAS-PWY	triacylglycerol degradation	2
MANNCAT-PWY	D-mannose degradation	2
PWY0-461	lysine degradation I	2
PWY-2181	free phenylpropanoid acid biosynthesis	2
PWY-3041	monoterpene biosynthesis	2
PWY4FS-7	phosphatidylglycerol biosynthesis I (plastidic)	2
PWY4FS-8	phosphatidylglycerol biosynthesis II (non-plastidic)	2
PWY-5086	chlorophyll a biosynthesis I	2
PWY-5138	fatty acid beta-oxidation IV (unsaturated, even number)	2
PWY-5175	lactucaxanthin biosynthesis	2
PWY-5269	cardiolipin biosynthesis II	2
PWY-5271	phaseic acid biosynthesis	2
PWY-5343	ajugose biosynthesis II (galactinol-independent)	2
PWY-5691	urate degradation to allantoin	2
PWY-5936	xyloglucan biosynthesis	2
PWY-5946	delta-carotene biosynthesis	2
PWY-6326	camptothecin biosynthesis	2
PWY-6366	D-myo-inositol (1,4,5,6)-tetrakisphosphate biosynthesis	2
PWY-6466	pyridoxal 5'-phosphate biosynthesis II	2
PWY-6482	diphthamide biosynthesis	2
PWY-6599	guanine and guanosine salvage II	2
PWY-6605	adenine and adenosine salvage II	2
PWY-6614	tetrahydrofolate biosynthesis	2
PWY-6689	tRNA splicing	2
PWY-66	GDP-L-fucose biosynthesis I (from GDP-D-mannose)	2
PWY-6755	S-methyl-5-thio-alpha-D-ribose 1-phosphate degradation	2
PWY-723	alkylnitronates degradation	2
CITRULLINE-DEG-PWY	citrulline degradation	1
GLUTATHIONESYN-PWY	glutathione biosynthesis	1
GLYSYN-ALA-PWY	glycine biosynthesis III	1
PWY-3221	dTDP-L-rhamnose biosynthesis II	1
PWY-401	glycolipid biosynthesis	1
PWY-4841	UDP-D-glucuronate biosynthesis (from myo-inositol)	1
PWY-4921	protein citrullination	1
PWY-5045	pinosylvin metabolism	1
PWY-5203	soybean saponin I biosynthesis	1
PWY-5276	sulfite oxidation I (sulfite oxidoreductase)	1
PWY-5326	sulfite oxidation IV	1
PWY-5350	thiosulfate disproportionation III (rhodanese)	1
PWY-5377	alpha-amyrin biosynthesis	1
PWY-5403	betaxanthin biosynthesis (via dopamine)	1
PWY-5426	betaxanthin biosynthesis	1
PWY-5434	(3E)-4,8-dimethylnona-1,3,7-triene biosynthesis	1
PWY-5481	pyruvate fermentation to lactate	1
PWY-5783	octaprenyl diphosphate biosynthesis	1
PWY-5805	nonaprenyl diphosphate biosynthesis I	1
PWY-5871	ubiquinol-9 biosynthesis (eukaryotic)	1
PWY-5943	beta-carotene biosynthesis	1
PWY-5944	zeaxanthin biosynthesis	1
PWY-5957	nicotianamine biosynthesis	1
PWY-6173	histamine biosynthesis	1
PWY-6199	quercetinsulphates biosynthesis	1
PWY-6273	phosphatidylethanolamine biosynthesis III	1
PWY-6323	benzoylanthranilate biosynthesis	1
PWY-63	UDP-L-arabinose biosynthesis I (from UDP-xylose)	1
PWY-6440	spermine and spermidine degradation II	1
PWY-6441	spermine and spermidine degradation III	1
PWY-6457	trans-cinnamoyl-CoA biosynthesis	1
PWY-6473	4-aminobutyrate degradation IV	1
PWY-6520	nonaprenyl diphosphate biosynthesis II	1
PWY-6539	petivericin biosynthesis	1
PWY-6619	adenine and adenosine salvage VI	1
PWY-6754	S-methyl-5'-thioadenosine degradation I	1
PWY-6799	fatty acid biosynthesis (plant mitochondria)	1
PWY-6825	phosphatidylcholine biosynthesis V	1
PWY-6939	tetrahydroxystilbenes biosynthesis	1
PWY-6	GDP-L-fucose biosynthesis II (from L-fucose)	1
PWY-82	UDP-L-arabinose biosynthesis II (from L-arabinose)	1
PWY-84	resveratrol biosynthesis	1
