# Supplementary material for: De novo and comparative transcriptome analysis of cultivated and wild spinach
Source: Sci Rep. 2015 Dec 4;5:17706. doi: 10.1038/srep17706 (PMC4669492; doi:10.1038/srep17706)
Supplement: Supplementary Table S3 [file srep17706-s3.xls]

## Sheet: Sheet1
Supplementary Table S3. Spinach unigene expression profiles.
unigene	annotation	S. oleracea			S. turkestanica			S. tetrandra			adjusted p value	S. oleracea vs S. turkestanica	S. oleracea vs S. tetrandra	S. turkestanica vs S. tetrandra
		Sp78	Sp82	Sp90	Sp49	Sp50	Sp51	Sp42	Sp43	Sp40
SpUn057075	O-acyltransferase WSD1	12.71	19.83	7.85	0.62	0.2	0.31	23.6	140.65	2.18	3.34433e-20	up		down
SpUn057074	O-acyltransferase WSD1	11.82	18.54	6.59	0.63	0.2	0.25	23.67	140.41	2.39	4.00227e-20	up		down
SpUn046676	Chitinase	44.4	42.45	91.49	2.43	5.47	4.01	245.13	121.65	14.13	5.52216e-17	up		down
SpUn031750	Unknown	7.3	31.51	10.21	0	0	0.29	8.84	290.14	0.43	2.59788e-14	up		down
SpUn022547	Unknown	36.92	5.83	7.93	0	0	0	37.07	7.61	0	1.22083e-08	up		down
SpUn051906	WRKY transcription factor 54	6.46	6.97	9.42	1.28	0.39	0.9	18.63	22.92	1.07	6.63577e-08	up		down
SpUn034050	SAUR-like auxin-responsive protein family	12.84	10.71	5.4	0.53	0.85	0.78	7.64	9.31	4.45	0.000291118	up		down
SpUn076344	leucine-rich repeat/extensin 2	131.46	99.01	47.4	0	0	0.11	0.62	0	0.17	7.17139e-42	up	up
SpUn075778	Unknown	105.8	77.06	84.85	0	0	0	0.61	0	2.28	7.30859e-38	up	up
SpUn015644	B-box zinc finger family protein	131.02	102.02	68.27	3.02	2.22	5.34	0	0.39	19.25	9.13715e-30	up	up
SpUn015643	Salt-tolerance protein, putative	149.72	121.93	79.38	3.78	2.52	6.67	0	0.49	22.34	1.10153e-28	up	up
SpUn055639	Unknown	43.95	46.75	73.27	2.32	4.39	5.32	0	0	33.98	6.06952e-26	up	up
SpUn057324	Unknown	55.14	44.14	29.7	0.19	1.82	3.19	0	0	25.82	6.99371e-25	up	up
SpUn021083	Cytochrome P450	94.96	42.48	43.69	0.52	2.49	0.64	0	0.81	2.28	6.19475e-24	up	up
SpUn024754	myb domain protein 70	103.95	65.68	30.27	2.07	4.19	3.15	0	0.92	15.3	6.94513e-23	up	up
SpUn057323	Unknown	54.14	46.48	27.66	0.23	2.88	3.72	0	0	28.39	4.95129e-21	up	up
SpUn040642	Unknown	91.08	61.08	50.35	0.98	0	1.46	0.68	0	22.38	8.98016e-21	up	up
SpUn040731	Ethylene-responsive transcription factor 7	191.89	172.1	149.85	4.57	4.27	10.09	0.79	6.62	65.18	1.88314e-20	up	up
SpUn037920	AT5G28150-like protein	98.97	58.88	38.07	1.45	0.65	2.65	0.63	2.54	22.98	2.02326e-20	up	up
SpUn050630	Unknown	57.49	23.58	41.21	0	0.92	2.14	0	0	21.52	5.06022e-20	up	up
SpUn054987	Unknown	260	41.94	83.13	3.81	0	0	0	0	19.52	1.71962e-18	up	up
SpUn042223	Transcriptional regulator ATRX homolog	29.7	34	10.2	1.07	1.2	2.01	0.15	0.44	0.55	1.93667e-18	up	up
SpUn066260	Transposon Ty1-H Gag-Pol polyprotein	15.06	15.57	21.17	0.58	0.15	0.07	0	0.15	0.32	2.1669e-18	up	up
SpUn001389	Transcriptional regulator ATRX homolog	31.24	35.97	11.04	1.13	1.27	2.08	0.16	0.59	0.58	3.67084e-18	up	up
SpUn009797	Putative wound-induced protein	64.07	100	101.3	0.31	1	12.46	0	0	6.6	1.47863e-17	up	up
SpUn078564	Unknown	14.75	9.83	12.72	0	0	0	0	0	9.44	1.89219e-17	up	up
SpUn000250	Disease resistance protein	15.3	12	23.66	0	0	0	0	0	18.84	4.01771e-17	up	up
SpUn018500	COBRA-like protein 10	6.08	12.88	10.99	0	0	0	0	0	0	1.58153e-16	up	up
SpUn025262	Unknown	78.38	14.1	61.66	0	2.37	0.78	0	0.99	28.54	2.16658e-16	up	up
SpUn078541	Ethylene response factor 14	40.77	36.26	43.05	5.28	3.27	7.3	0	0	30.57	7.21449e-16	up	up
SpUn023501	Unknown	10.51	49.25	20.84	0	0.17	0.16	0	0	0	1.34999e-15	up	up
SpUn065351	UDP-glycosyltransferase	103.37	103.68	64.49	8.18	9.3	11.14	2.59	4.83	36.01	1.44492e-15	up	up
SpUn015133	Unknown	18.51	37.29	50.56	0	0	0	0	0	15.95	4.9262e-15	up	up
SpUn010560	Unknown	21.61	23.65	27.76	0	0	0	0	0	53.59	5.08958e-15	up	up
SpUn021679	HAT family dimerization domain containing protein	9.93	8.49	80.25	0	0	0.38	0.35	0	1.49	6.14115e-15	up	up
SpUn036445	Unknown	17.81	51.91	74.58	2.51	0	0.16	0	0	41.86	6.45944e-15	up	up
SpUn040730	Ethylene-responsive transcription factor 7	238	206.53	182.06	4.3	4.52	11.11	0.93	19.64	81.3	1.36183e-14	up	up
SpUn027660	Basic-leucine zipper transcription factor A	36.71	30.03	14.48	0	0.21	0.2	0	0	9.72	1.68564e-14	up	up
SpUn027555	Aldose 1-epimerase	142.67	194.48	250.31	14.37	16.9	18.96	12.84	18.75	66.38	2.20826e-14	up	up
SpUn077019	Copia-type polyprotein, putative	6.42	7.48	10.12	0	0	0	0	0	0	2.28087e-14	up	up
SpUn012409	Putative phi-1-like phosphate-induced protein	991.16	277.67	39.2	7.38	2.93	7.31	0.46	7.66	93.58	4.51769e-14	up	up
SpUn045423	Unknown	28.71	21.24	11.92	0.22	0.24	0.99	0	0.23	10.11	6.35381e-14	up	up
SpUn028222	Disease resistance protein	13.7	12.17	19.17	0	0	0	0	0	14.83	7.31621e-14	up	up
SpUn023855	Unknown	5.03	17.65	13	0	0.08	0.38	0	0	1.48	1.88224e-13	up	up
SpUn003078	proline-rich protein 1	660.46	509.71	1095.06	5.85	23.88	69.77	78.35	74.12	967.11	2.63731e-13	up	up
SpUn026041	Unknown	504.03	165.74	62.64	1.6	8.84	0.26	9.57	6.37	92.91	2.83808e-13	up	up
SpUn078954	Unknown	15.18	16.61	12.15	0	0	0	0	0	0	4.49613e-13	up	up
SpUn045426	Unknown	25.82	19.33	10.26	0.2	0.87	1.2	0	0.21	9.06	8.21294e-13	up	up
SpUn029108	Peroxidase	83.47	95.04	82.1	5.37	6.27	13.8	8.09	4.15	56.02	9.30246e-13	up	up
SpUn019769	Glucan endo-1,3-beta-D-glucosidase-like protein	339.88	195.43	429.45	29.67	10.5	11.21	15.85	9.49	40.5	1.2129e-12	up	up
SpUn015000	O-acyltransferase WSD1	14.95	8.55	6.72	0	0	0	0	0	0	1.25597e-12	up	up
SpUn028366	Protein COBRA, putative	8.79	15.89	16.22	0	0	0	0	0	0.2	1.6552e-12	up	up
SpUn083414	UDP-glycosyltransferase 1	14.1	15.76	17.14	1.37	2.1	1.86	0	0	5.38	3.07227e-12	up	up
SpUn000474	Protein CBG17156	17.18	11.55	7.17	0	0.11	0.3	0	0	0.45	4.55571e-12	up	up
SpUn039019	Major latex protein, putative	139.44	197.6	111.71	20.1	8.69	4.54	0.35	5.28	66.92	5.23934e-12	up	up
SpUn028842	Xyloglucan specific endoglucanase inhibitor	184.65	185.51	108.89	19.51	3.72	10	3.51	6.69	38.92	6.04687e-12	up	up
SpUn013204	Putative wall-associated receptor protein kinase family protein	10.99	18.51	21.26	0	0	0	0	0	0	7.02874e-12	up	up
SpUn019377	Unknown	30.93	37.95	24.53	0.44	2.6	2.19	0	0	10.69	2.30707e-11	up	up
SpUn017029	Unknown	24.57	28.01	23.58	0	2.18	3.27	0	0	8.3	2.7665e-11	up	up
SpUn057082	O-acyltransferase WSD1	38.82	55.88	30.15	4.31	1.88	4.75	0.85	4.38	12.89	2.90873e-11	up	up
SpUn016194	Sigma factor binding protein 1, chloroplastic	170.28	138.07	103.12	14.41	2.11	7.29	6.55	5.09	122.73	3.23235e-11	up	up
SpUn030319	Abscisic acid receptor PYR1	28.94	32.03	11.88	0.84	1.7	0.17	0	2.08	0.98	5.77856e-11	up	up
SpUn017076	Unknown	10.28	10.4	16.14	0	0	0	0	0	11.93	5.89076e-11	up	up
SpUn008919	Unknown	22.57	11.51	6.15	0.74	0.2	0.64	0	0	0.27	7.69343e-11	up	up
SpUn001445	Protein kinase 1b	88.73	113.85	79.42	6.48	7.81	14.65	3.09	15.25	19.72	1.35066e-10	up	up
SpUn085988	oxidative stress 3	19.5	15.59	22.09	0.71	0	1.64	0	0.25	39.48	3.70115e-10	up	up
SpUn057086	O-acyltransferase WSD1	41.27	59.83	31.86	4.15	0.5	1.49	0.91	4.7	12.78	6.74632e-10	up	up
SpUn079587	O-acyltransferase WSD1	27.81	10.84	19.91	0	0	0	0	0	0	1.01616e-09	up	up
SpUn057079	O-acyltransferase WSD1	42.99	62.88	33.63	4.37	0.53	1.23	0.96	4.94	13.31	1.07618e-09	up	up
SpUn032838	Homeobox-leucine zipper family protein	20.81	8.32	14.06	1.46	1.12	1.35	0	0	4.45	1.3202e-09	up	up
SpUn023211	Unknown	20.68	25.84	7.19	0	0	0	0	0	33.56	2.04691e-09	up	up
SpUn057077	O-acyltransferase WSD1	55.02	80.06	42.5	5.67	0.62	1.4	1.24	6.54	17.17	2.99572e-09	up	up
SpUn075589	Wall-associated receptor kinase 5	14.19	20.05	20.54	0	0	0	0	0.95	0	3.0599e-09	up	up
SpUn074732	Retrotransposon protein, putative, Ty1-copia subclass	12.81	13.52	11.78	0	0	0	0	0	0	3.68802e-09	up	up
SpUn069848	Unknown	13.11	11.28	18.59	0	1.1	1.28	0	0	5.48	4.31078e-09	up	up
SpUn049351	Aluminium induced protein with YGL and LRDR motifs	81.36	112.96	90.86	0.32	1.64	9.36	0.22	13.9	24.25	6.57156e-09	up	up
SpUn056325	Unknown	9.07	8.99	15.17	0.25	0	0	0.35	0	5.89	7.69849e-09	up	up
SpUn004982	Protein kinase family protein	13.42	20.63	19.35	0	0	0	0	0	0	1.02805e-08	up	up
SpUn052512	Unknown	17.06	17.2	5.64	0	0.33	0.6	0	0	20.77	1.76077e-08	up	up
SpUn056332	Unknown	5.83	7.17	10.57	0.18	0	0	0.25	0	4.58	1.76869e-08	up	up
SpUn006461	Transcription factor bHLH25	12.52	30.94	20.47	0	0	1.55	0	0	8.19	2.81692e-08	up	up
SpUn058183	Unknown	15.37	13.22	15.92	1.13	1.35	2.23	0	0	2.27	3.67537e-08	up	up
SpUn013184	Cytochrome P450	14.88	22.12	14.85	0.45	0.48	0.22	0	0	1.97	4.89591e-08	up	up
SpUn015001	O-acyltransferase WSD1	13.82	6.29	5.42	0	0	0	0	0	0	6.01587e-08	up	up
SpUn028220	Unknown	11.37	17.89	28.28	0.52	1.4	1.17	0.36	2.17	6.33	7.77067e-08	up	up
SpUn081575	Copia-type polyprotein	5.83	7.27	7.46	0	0	0	0	0	0.18	1.04142e-07	up	up
SpUn062992	Unknown	14.97	8.28	6.18	0	0	0.5	0	0	4.47	1.11191e-07	up	up
SpUn056728	Unknown	14.13	17.63	13.43	0.6	0	0	2.48	2.18	31.19	1.30865e-07	up	up
SpUn022027	Thaumatin like protein	12.99	18.32	22.9	2.12	0.38	1.86	0	0.73	0.69	1.34959e-07	up	up
SpUn062472	Unknown	14.79	15.96	15.64	0	0	0	0	0	23.96	1.47615e-07	up	up
SpUn063781	Unknown	8.51	7.48	19.16	0	0	0	0	0	21.62	2.93526e-07	up	up
SpUn015590	Xyloglucan-specific endoglucanase inhibitor protein	28.22	20.94	23.54	2.87	0.51	2.61	0.66	2.73	5.44	3.42227e-07	up	up
SpUn009474	Unknown	8.24	5.81	20.53	0	0	0	0	0	8.51	5.1033e-07	up	up
SpUn018716	Unknown	38.02	6.78	5.93	0.81	0	0.4	0	0	6.25	7.01644e-07	up	up
SpUn046811	Protein COBRA, putative	5.32	10.05	5.93	0	0.12	0	0	0.23	10.42	7.02726e-07	up	up
SpUn036244	Germin-like protein	21.34	15.41	15.42	1.67	2.67	0.62	0	1.51	4.12	7.14497e-07	up	up
SpUn053187	Unknown	9.71	36.15	26.3	1.32	0	0	0	0	50.7	8.23774e-07	up	up
SpUn031029	Viral A-type inclusion protein, putative	9.96	7.87	5.19	0.38	0.1	0.19	0.26	0	0.42	8.5439e-07	up	up
SpUn052515	Unknown	14.93	16.4	6.1	0	0.39	0.73	0	0	19.44	9.83806e-07	up	up
SpUn027986	Unknown	24.4	9.87	31.58	0	0.74	0.34	0	0	2.02	1.08633e-06	up	up
SpUn056736	Unknown	9.86	15.41	11.48	1	1.07	1.39	0.83	0.21	22.11	1.17365e-06	up	up
SpUn003456	Unknown	13.57	20.93	6.96	0	1.2	0	0	0	4.41	1.89608e-06	up	up
SpUn006286	Pathogen-related protein	15.59	7.05	10.41	0.68	0	0.68	0	0.47	1.33	1.97419e-06	up	up
SpUn061018	Unknown	8	5.46	7.55	0.22	0	0	0.31	0	0	2.11354e-06	up	up
SpUn079056	Unknown	26.31	10.53	11.78	0	0	0.57	0	0	11.82	2.19311e-06	up	up
SpUn073023	Putative wall-associated kinase family protein	6.66	6.92	7.82	0	0	0	0	0	0	2.45198e-06	up	up
SpUn052508	Unknown	14.56	15.71	5.92	0	0.41	0.75	0	0	18.37	2.56959e-06	up	up
SpUn078086	Unknown	9.84	23.07	5.09	0	0	0	0	0	32.75	3.61812e-06	up	up
SpUn020612	Unknown	16.25	36.92	16.39	2.32	1.24	2.88	0	0	17.01	3.61831e-06	up	up
SpUn075684	Unknown	12.88	9.87	10.75	0	0	0.23	0	0	5.73	3.63067e-06	up	up
SpUn021562	Unknown	9.43	11.27	6.68	0	0	0	0	0	5.36	4.5059e-06	up	up
SpUn027023	Unknown	10.38	20.1	8.07	0	0.66	0.82	0	0	0	4.89582e-06	up	up
SpUn014193	Unknown	8.51	14.75	7.7	0	0	1.21	0	0	1.78	8.58874e-06	up	up
SpUn009748	Cytochrome P450, putative	15.66	7.95	8.12	0	0.45	0	0	0	0.31	9.55808e-06	up	up
SpUn017203	Unknown	9.99	14.75	13.9	0	0	0	0	0	14.64	1.38798e-05	up	up
SpUn018661	Unknown	11.29	11.08	14.24	0	0	0	0	0	5.1	1.8416e-05	up	up
SpUn063261	Wall-associated kinase, putative	5.51	6.61	9.71	0	0	0	0	0	0	1.87387e-05	up	up
SpUn022961	Glutaredoxin-C9	18.77	17.07	17.01	1.09	0.78	1.08	0.5	3.4	9.87	1.96991e-05	up	up
SpUn056730	Unknown	9.66	12.64	10.26	0.4	1.06	1.58	1.1	1.03	21.84	2.01282e-05	up	up
SpUn080496	Unknown	8.91	13.28	19.63	0	0.31	0.57	0	0	2.11	2.08243e-05	up	up
SpUn012538	Unknown	10.95	15.13	20.84	0	0	1.47	0	0	6.54	4.67758e-05	up	up
SpUn024476	Phosphate-responsive family protein	17.16	7.35	12.68	1.03	0.18	1.36	0	0.36	12.55	4.78345e-05	up	up
SpUn056575	Unknown	5.6	6.83	9.32	0	0.18	0.49	0	0	8.23	7.95678e-05	up	up
SpUn068200	Unknown	6.07	7.7	7.07	0	0	0	0	0	0	8.54555e-05	up	up
SpUn079198	Unknown	10.41	5.86	8.98	0	0	0	0	0	9.01	0.000104091	up	up
SpUn016066	Unknown	7.72	9.53	11.18	0	0	0.49	0	0	27.07	0.000109716	up	up
SpUn009004	Cytochrome P450, putative	8.81	20.11	7.61	1.38	0.49	0	0	0	0	0.000152177	up	up
SpUn062154	Unknown	8.86	7.55	8.02	0	0	0	0	0	0	0.000154377	up	up
SpUn046584	Unknown	7.18	11.28	8.63	0	0.47	0.88	0	0	2.6	0.000262041	up	up
SpUn086049	Unknown	6.44	7.85	8.51	0	0	0.19	0	1.18	4.18	0.00033995	up	up
SpUn068531	Cytochrome P450, putative	22.9	11.15	8.9	0	1.3	0.6	0	0.63	0.89	0.000411765	up	up
SpUn040725	Poly(A)-specific ribonuclease PARN	5.01	5.4	6.62	0.36	0	0	0	0	4.46	0.000414229	up	up
SpUn065338	Unknown	6.58	5.77	5.98	0	0	0	0	0	3.27	0.000451619	up	up
SpUn040726	Poly(A)-specific ribonuclease PARN	5.59	6.03	7.8	0.42	0	0	0	0	5.25	0.000583713	up	up
SpUn071420	Unknown	10.78	12.16	16.83	0	1.42	1.65	0	0	5.85	0.000648753	up	up
SpUn058796	Unknown	7.79	7.01	8.01	0	0	0.29	0	0	1.72	0.00073437	up	up
SpUn015205	Nucleotide-diphospho-sugar transferases superfamily protein	5.13	5.54	6.3	0	0	0	0	0.52	1.09	0.000997533	up	up
SpUn017618	Cc-nbs-lrr resistance protein	7.36	6.07	6.29	0	0	1.16	0	0	7.32	0.00820239	up	up
SpUn021064	Putative proline-rich protein	1020.12	792.3	1766.1	16.49	20.61	72.61	170.33	135.25	1321.56	1.62632e-15	up
SpUn038251	RING/FYVE/PHD zinc finger-containing protein	47.01	35.76	36.97	0.48	0.43	1.42	1.1	11.42	22.44	4.03956e-15	up
SpUn037271	proline-rich protein 3	676.13	376.5	954.72	4.01	17.48	34.08	182.31	130.93	844.26	7.82064e-15	up
SpUn058292	CHY zinc finger family protein, expressed	134.18	134.84	60.09	0.32	2.2	1.65	0	12.84	15.35	1.00445e-14	up
SpUn075446	Putative phi-1-like phosphate-induced protein	3533.35	1953.58	703.6	35.77	31.69	42.01	21.06	193.61	723.99	1.02377e-14	up
SpUn058290	CHY zinc finger family protein, expressed	104.85	114.15	51.1	0.45	1.44	1.07	0	11.67	12.93	4.0918e-14	up
SpUn037270	extensin proline-rich 1	1468.55	865.32	2564.9	16.73	46	95.18	405.85	316.29	2201.82	4.20831e-14	up
SpUn003888	Proline rich protein	209.01	150.61	361.39	3.77	4.83	15.13	62.88	30.5	343.24	9.35249e-14	up
SpUn019004	Unknown	197.03	186.67	16.5	1.57	1.17	0.16	0.43	15.95	2.53	1.33156e-12	up
SpUn050671	BTB/POZ domain-containing family protein	201.66	227.37	224.73	8.76	29	20.61	25.36	43.15	36.58	2.49572e-12	up
SpUn029839	Eukaryotic aspartyl protease family protein	617.35	708.86	694.96	17.56	22.76	65.32	28.99	128.84	571.13	3.03255e-12	up
SpUn085858	extensin proline-rich 1	337.04	234.91	557.79	2.91	9.02	31.75	174.33	129.96	375.79	2.75152e-11	up
SpUn038887	Xyloglucan-specific endoglucanase inhibitor protein	173.78	92.61	170.64	10.59	9.13	11.53	29.84	32.59	24.64	4.6962e-11	up
SpUn046619	Xyloglucan-specific endoglucanase inhibitor protein	266.14	238.72	189.08	3.27	4.22	15.82	8.26	86.4	3.39	9.29289e-11	up
SpUn037300	Transducin/WD40 repeat-like superfamily protein	204.53	134.7	54.84	6.8	5.5	4.91	3.91	27.54	17.45	1.14459e-10	up
SpUn035934	Glycosyltransferase, putative	31.77	20.04	11.64	0	0.9	0.97	1.79	11.99	7.42	1.65312e-10	up
SpUn050674	BTB/POZ domain-containing family protein	73.32	116	109.33	5.26	12.13	11.91	1.55	16.75	10.46	2.98492e-10	up
SpUn046620	Xyloglucan-specific endoglucanase inhibitor protein	263.27	217.65	183.41	3.32	4.18	15.68	10.53	108.26	3.39	3.29412e-10	up
SpUn019005	Putative xyloglucan endotransglucosylase/hydrolase	162.18	159.95	13.54	1.44	1.15	0.12	0.33	21.64	1.58	3.48803e-10	up
SpUn052791	WRKY transcription factor, putative	28.93	18.79	23.08	2.64	3.76	3.2	1.62	4.19	9.36	5.10151e-10	up
SpUn053892	Alkaline alpha-galactosidase seed imbibition protein	191.14	184.7	137.29	5.02	12.16	25.86	16.48	51.1	18.19	2.35074e-09	up
SpUn057087	O-acyltransferase WSD1	41.14	57.9	31.5	3.93	0.86	1.55	1.11	7.88	12.11	2.9701e-09	up
SpUn053893	Alkaline alpha-galactosidase seed imbibition protein	185.14	179.31	133.47	5	11.81	24.84	16.94	53.89	17.61	3.18548e-09	up
SpUn037079	Mitogen activated protein kinase kinase	285.87	210.97	219.58	20.37	14.1	16.58	12.19	72.32	74.87	6.28214e-09	up
SpUn040753	CBL-interacting protein kinase 20	538.24	448.2	322.07	41.34	64.7	56.28	39	91.34	236.11	8.87637e-09	up
SpUn042397	BTB/POZ and TAZ domain-containing protein 2	18.23	26.16	18.01	2.38	2.3	2.25	1.1	4.71	2.41	9.40824e-09	up
SpUn002159	BTB/POZ domain-containing family protein	84.36	134.61	103.36	3.98	12.96	11.99	9.26	43.31	9.7	9.82872e-09	up
SpUn033883	Small ubiquitin-related modifier	36.24	55.22	66.37	5.55	5.86	7.29	11.03	13.93	8.89	1.02662e-08	up
SpUn050672	BTB/POZ domain-containing family protein	143.12	183.66	163.79	5.35	22.38	16.79	15.74	66.98	21.96	1.1397e-08	up
SpUn030021	Putative NHL repeat-containing protein	283.13	308.1	158.88	9.25	3.33	22.03	19.97	135.44	180.61	1.9754e-08	up
SpUn039315	Plant basic secretory family protein	19.06	17.2	16.72	0.89	0.83	0.33	0.61	3.47	2.29	4.22736e-08	up
SpUn040641	Glycosyltransferase, putative	46.23	28.14	15.5	0	0.3	1.76	0.77	22.92	7.27	5.84926e-08	up
SpUn038252	RING/FYVE/PHD zinc finger superfamily protein	22.73	14.54	26.15	0	0.31	1.13	0	4.44	14.24	6.26846e-08	up
SpUn049352	Aluminium induced protein with YGL and LRDR motifs	394.41	576.24	588.83	4.65	9.8	26.18	0.53	119.01	35.22	6.30701e-08	up
SpUn040964	Kinase-like protein	17.94	23.23	22.76	1.56	1.77	2.8	10.47	33.94	1.43	8.79763e-08	up
SpUn043362	G-type lectin S-receptor-like serine/threonine-protein kinase	39.02	96.24	46.6	4.1	1.92	5.7	1.1	16.51	4.33	9.75929e-08	up
SpUn056735	Unknown	8.51	10.62	8.09	0.36	0	0	5.73	3.75	18.79	1.30007e-07	up
SpUn034271	NHL domain-containing protein	55.64	31.4	20.5	3.04	3.24	3.87	13.16	7.65	30.22	1.92344e-07	up
SpUn050987	2-oxoglutarate (2OG) and Fe(II)-dependent oxygenase superfamily protein	12.77	39.7	26.5	1.98	0.76	0.43	0.45	9.11	0.08	2.4257e-07	up
SpUn053549	Chaperone protein DnaJ	77.33	176.01	125.06	8.82	4.01	9.12	4.4	67.19	33.16	7.6354e-07	up
SpUn054055	Beta-D-xylosidase family protein	170.37	317.48	312.29	22.29	25.55	26.25	6.68	95.47	85.92	2.61008e-06	up
SpUn033155	basic leucine-zipper 44	10.85	13.37	7.43	0.35	0.46	0.77	0.24	2.52	1.65	3.1279e-06	up
SpUn023428	Unknown	35.09	21.93	11.15	1.56	2.08	1.68	1.79	6.21	12.4	3.87623e-06	up
SpUn024763	WRKY transcription factor 1	57.46	72.39	44	8.37	2.14	1.99	5.08	25.69	16.19	6.84524e-06	up
SpUn035544	Xyloglucan endotransglucosylase/hydrolase	195.1	685.53	379.85	31.69	15.43	27.25	17.6	309.22	65.47	1.00063e-05	up
SpUn046876	Ethylene responsive transcription factor 1a	21.57	32.26	13.81	1.05	0.14	0.78	0	21.52	1.15	1.0345e-05	up
SpUn045758	Fasciclin-like arabinogalactan protein 4	91.68	61.43	74.04	11.15	2.45	3.18	0.63	18.53	9.17	1.28183e-05	up
SpUn017584	Unknown	17.19	24.85	39.77	0	0.22	1.86	0	12.53	2.44	1.7204e-05	up
SpUn033829	Xyloglucan endotransglucosylase/hydrolase	119.61	102.58	40.09	6.18	6.33	7.72	4.87	90.2	19.97	1.78808e-05	up
SpUn049934	Receptor protein kinase, putative,expressed	22.2	24.28	14.51	2.92	2.68	2.41	3.01	14.79	3.2	1.90055e-05	up
SpUn028767	O-acyltransferase WSD1	159.23	225.23	116.12	15.82	0.52	2.68	23.94	116.09	52.89	4.48908e-05	up
SpUn045192	CBL-interacting protein kinase 25	10.69	9.06	6.89	0	0.28	0.94	1.19	12.18	3.54	6.37522e-05	up
SpUn021669	Protein kinase superfamily protein	8.49	21.85	17.84	0.3	0.95	1.17	0.41	7.05	7.15	7.31266e-05	up
SpUn045790	Fiber protein Fb34	29.58	26.16	15.02	2.79	0.2	0.09	0.26	7.33	0.68	0.000108759	up
SpUn045789	Dbj|BAA92731.1	30.05	28.77	16.87	3.29	0.23	0	0.3	7.05	0.32	0.000300132	up
SpUn035119	Leucine-rich receptor-like protein kinase family protein	7.56	8.93	8.08	0	1.3	0.85	1.68	28.37	1.79	0.000311632	up
SpUn033043	Unknown	11.57	13.2	13.54	0.45	1.68	2.11	1.24	5.12	6.9	0.000377628	up
SpUn044729	Unknown	9.72	5.02	6.14	0	0	0	2.37	15.47	3.78	0.000494574	up
SpUn053908	Unknown	8.8	12.76	21.8	0.37	1.39	1.66	2.06	1.55	2.19	0.000516192	up
SpUn045429	Unknown	9.37	8.5	5.35	0.29	0.15	0.43	0.4	3.6	4.45	0.00148941	up
SpUn035706	Transcription factor, putative	8.74	13.31	9.06	1.4	1.12	1.5	0	3.62	10.39	0.0039796	up
SpUn022960	Glutaredoxin-C9	11.64	10.37	9.36	0	0.73	0.68	3.79	17.09	5.03	0.00787287	up
SpUn040010	Putative leucine-rich repeat receptor-like protein kinase family protein	9.33	8.95	11.41	1.41	1.5	1.16	0	3.4	2.06	0.046662	up
SpUn026000	Unknown	0	0.09	0	24.44	38.9	60.41	0.16	0.12	0	3.94503e-44	down		up
SpUn020247	Unknown	0.57	1.23	0	1570.34	743.78	494.2	1.6	0.4	0	1.43633e-43	down		up
SpUn030222	MADS box transcription factor	0.23	0.12	0	74.07	75.11	43.41	0	0	0.23	1.37158e-42	down		up
SpUn006528	Unknown	0	0	0	45	86.91	20.72	0	0	0	5.96681e-41	down		up
SpUn085234	zinc ion binding;nucleic acid binding	0	0	0	27.85	43.45	80.6	0	0	0	7.36942e-40	down		up
SpUn044326	WD40 repeat-like protein	0	0	0	14.99	19.26	22.75	0	0	0	6.46979e-37	down		up
SpUn033953	Unknown	2.18	2.35	2.88	117.31	194.25	77.69	0	0	3.1	1.73676e-36	down		up
SpUn033952	Unknown	1.27	1.37	1.68	116.67	167.52	50.52	0	0	1.11	2.98319e-35	down		up
SpUn055632	Unknown	3.82	0.75	1.38	114.65	352.49	118.27	0.65	0.49	11.06	1.21912e-31	down		up
SpUn034468	MADS box transcription factor	0.22	0.24	0.59	27.44	29.55	26.97	0	0.16	0.66	2.41305e-29	down		up
SpUn034469	MADS box transcription factor	0.26	0.28	0.52	30.25	27.27	25.3	0	0.18	0.52	9.65375e-26	down		up
SpUn011667	Unknown	0.68	5.25	5.9	286.66	223.15	68.27	0.25	0	276.63	1.56267e-24	down		up
SpUn020079	Unknown	0	0	0	40.2	48.66	27.31	0	0.79	0	1.57589e-20	down		up
SpUn015820	leucine-rich repeat/extensin 1	0	0	0	63.46	19.3	9.59	0	0	0	7.93516e-19	down		up
SpUn052638	Unknown	0	3.74	0	56.44	70.07	58.48	0	0	0	3.93917e-18	down		up
SpUn026359	Flowering locus T-like 1 protein	0.16	0	0.64	28.33	32.6	16.86	0.91	0.46	2.09	8.6391e-18	down		up
SpUn022783	Guanine nucleotide-binding protein subunit beta-like protein	1.65	0.83	1.16	46.42	27.5	18.04	1.03	0	6.02	1.54251e-17	down		up
SpUn047179	Probable peptide/nitrate transporter	1.76	1.76	4.92	26.76	60.41	24.58	1.1	0.55	13.83	2.43483e-17	down		up
SpUn085950	Adaptin ear-binding coat-associated protein 2	0	0	0	31.91	29.11	13.01	0	0	0	6.03395e-17	down		up
SpUn000253	Unknown	0.15	0	0	32.64	13.23	6.89	0	0	0	6.46071e-16	down		up
SpUn051761	Unknown	3.18	3.44	1.77	18.88	63.41	19.27	0.31	0.24	38.01	1.88112e-14	down		up
SpUn041784	Unknown	2.01	3.14	2.12	26.99	24.39	32.95	2.07	2.55	1.8	4.83097e-14	down		up
SpUn062586	Unknown	0	0	0	27.93	10.75	8.93	0	0	0	1.41458e-12	down		up
SpUn041790	Unknown	0.65	3.49	4.28	27.67	39.41	73.76	0	0.91	2.25	1.50257e-12	down		up
SpUn011123	Transposon protein, putative, CACTA, En/Spm sub-class	0	0	0	8.71	30.47	7.29	0	0	0	3.33947e-12	down		up
SpUn055781	Unknown	0	0.41	0	84.03	22.99	21.07	3.58	2.15	0	6.07249e-12	down		up
SpUn041792	Unknown	0.47	0.5	0	12.32	25.64	14.24	0	0	0.23	2.41316e-11	down		up
SpUn043132	Alpha galactosyltransferase family protein	3.07	2.04	3.54	53.14	24.44	18.54	3.69	2	6.42	4.85759e-11	down		up
SpUn030488	Putative protease Do-like 14	0	0	0.16	5.98	6.57	8.15	0	0	0.12	4.16485e-10	down		up
SpUn021593	Polygalacturonase, putative	0.32	1.03	0	44.01	33.64	14.75	2.97	0.45	6.01	1.11074e-09	down		up
SpUn048026	Unknown	1.46	3.54	1.44	36.57	26.65	24.23	0	0	27.52	1.32351e-09	down		up
SpUn010411	Unknown	0	0	0	7.35	24.18	8.63	0	0	0	3.47478e-09	down		up
SpUn000423	Putative protease Do-like 14	0	0	0.17	5.37	5.74	7.64	0	0	0.13	7.29414e-09	down		up
SpUn037377	Unknown	0.63	0	0	7.95	11.35	8.19	0	0	0	1.54185e-08	down		up
SpUn057352	Unknown	0	0	0.65	19.37	44.23	9.93	0	0	0.49	2.59759e-08	down		up
SpUn047975	Unknown	0	0.53	0	8.72	29.38	31.58	0	0	0	3.24434e-08	down		up
SpUn008966	RING finger protein	0.61	1.1	1.34	25.07	20.59	9.28	1.14	0.57	3.43	3.77596e-08	down		up
SpUn027535	Mechanosensitive ion channel domain-containing protein-like	0.49	0.26	0.32	15.52	20.28	10.79	0.91	0.34	10.16	4.55331e-08	down		up
SpUn078892	Unknown	4.25	5.1	1.87	36.57	31.86	27.97	0	0	82.74	7.65955e-08	down		up
SpUn036286	Unknown	1.4	1.89	3.7	24.69	37.03	19.53	0.65	0.49	2.78	1.16533e-07	down		up
SpUn037378	Unknown	0.72	0	0	11.68	10.56	10.92	0	0	0	2.7904e-07	down		up
SpUn008550	Unknown	0	0	0	14.52	9.97	11.31	0	0	0	8.11821e-07	down		up
SpUn032338	Flowering locus T-like 1 protein	0	0	0	12.62	9.12	5.52	0.51	0	0	3.58223e-06	down		up
SpUn048443	Ubiquitin-protein ligase, putative	0	0	0	7.95	5.17	7.54	0	0	2.53	3.66889e-06	down		up
SpUn040936	NAC domain-containing protein 43	0.21	0	0	5.03	5.82	8.87	0	0	0.82	4.60839e-06	down		up
SpUn010169	Unknown	2.48	1.61	0	14.15	27.72	24.37	0	0	16.3	5.61364e-06	down		up
SpUn059820	Unknown	0	0	0	7.25	14.85	10.18	0	0	0	1.09229e-05	down		up
SpUn073936	Unknown	0	0	0	5.49	9.06	15.33	0.69	0	1.46	2.59212e-05	down		up
SpUn033665	Unknown	0.44	1.44	0.59	20.47	17.04	8.05	0	0	1.32	3.38133e-05	down		up
SpUn054454	Unknown	0	0	0	8.07	7.47	9.06	0	0	0	4.042e-05	down		up
SpUn038135	Flowering locus T	0	0	1.21	11.49	11.61	6.92	0.43	0.32	0.23	4.73759e-05	down		up
SpUn033957	Transducin/WD40 repeat-like superfamily protein	0.55	0.45	0.55	7.51	7.92	6.42	1.04	0.19	2.48	6.93709e-05	down		up
SpUn018464	Cytochrome P450, putative	1.11	0.72	0.88	10.53	13.5	6.86	0.83	0.31	9.48	0.000152183	down		up
SpUn064411	Unknown	0	0	0	17.35	6.62	5.22	0	0.64	0.45	0.000193205	down		up
SpUn029755	U-box domain-containing protein 33	0	0.67	0.55	6.19	6.31	5.16	0	0	2.27	0.000249895	down		up
SpUn069925	Unknown	0.83	0.9	0.37	6.77	10.64	5.03	0	0	4.68	0.000424501	down		up
SpUn031492	Unknown	0	0	0	5.14	5.8	6.79	0	0	0	0.000460701	down		up
SpUn062973	Unknown	0.78	0	1.02	6.31	10.68	10.16	0	0	4.24	0.000686793	down		up
SpUn029757	U-box domain-containing protein 33	0	0.71	0.58	8.01	6.34	6.03	0.41	0	2.39	0.000695913	down		up
SpUn065449	Unknown	0	1.09	0	9.57	9.12	6.09	0	0	0	0.00267639	down		up
SpUn021730	Unknown	0.9	0.97	0.59	6.7	10.41	7.25	0	0.63	5.36	0.0123059	down		up
SpUn017979	Organ-specific protein S2	0	0	0	21.56	34.23	5.77	4164.66	2550.77	0	1.75145e-52	down	down	down
SpUn017980	Unknown	0	0	0	196.81	115.89	107.8	3276.32	1796.55	0	3.94503e-44	down	down	down
SpUn037254	Leucine-rich repeat (LRR) family protein	0.25	0	0.65	5.38	7.72	6.33	238.27	50.22	0.74	8.56587e-29	down	down	down
SpUn052682	Acyl transferase	0	0.13	0	69.63	68.88	24.07	12.19	16.03	0.06	1.68567e-27	down	down
SpUn025095	BURP domain-containing protein	0	0.43	0	196.65	151.3	61.19	297.99	363	0	3.09339e-25	down	down
SpUn037255	Structural constituent of cell wall, putative	0.26	0	0.69	6.76	20.14	16.04	142.28	39.13	0.78	1.8695e-20	down	down
SpUn031499	BURP domain-containing protein	0	0	0	20.04	20.09	9.58	45.56	35.01	0	5.27979e-15	down	down
SpUn024261	Unknown	0	0	0	36.11	42.46	26.38	52.3	6.81	0	5.22284e-14	down	down
SpUn058621	70-kDa heat shock protein	1.3	0.4	0.73	57.3	43.48	15.31	16.28	11.47	36.65	2.62049e-12	down	down
SpUn057710	Heat shock protein 83	0.31	0.47	0.83	50.66	152.71	11.24	101.23	6.99	43.75	3.89279e-11	down	down
SpUn040555	Unknown	0	0.19	0	7.3	17.48	9.92	9.09	11.73	0	1.04964e-09	down	down
SpUn036481	Unknown	0	0	0	8.75	19.36	29.73	34.47	31.12	0	1.58207e-09	down	down
SpUn052681	Alcohol acyltransferase	0	0.24	0	19.34	16.14	9.73	5.42	11.91	0	1.46234e-08	down	down
SpUn035861	Unknown	0	0.36	0	12.08	8.36	7.09	23.43	31.09	0	7.41574e-08	down	down
SpUn055780	Unknown	0	0.45	0	11.34	6.66	5.62	22.67	19.99	0	4.92382e-05	down	down
SpUn044327	WD40 repeat-like protein	0	0	0	13.27	12.93	16.01	4.79	6.55	0	8.16804e-22	down
SpUn039517	Polygalacturonase, putative	0.23	0.33	0.81	23.67	32.68	9.55	6.61	2.05	8.17	1.76878e-13	down
SpUn024276	70-kDa heat shock protein	5.77	1.73	4.66	131.47	138.78	36.44	13.8	7.22	117.39	9.09136e-13	down
SpUn057712	Heat shock protein 81-1	0.25	0	0.24	23.46	101.02	7.44	49.03	4.76	17.5	2.73249e-12	down
SpUn041545	Phytochrome A-associated F-box protein, putative	0.57	0.25	0.15	36.99	19.59	8.86	5.1	1.28	10.84	3.96732e-12	down
SpUn055635	Putative early light induced protein	4.51	3.24	1.13	747.65	148.9	27.42	9.24	0	17.29	1.21013e-11	down
SpUn031621	Unknown	0	0	0	76.33	38.2	18.81	13.77	0	0	2.24871e-11	down
SpUn031620	Unknown	0	0	0	92.04	40.38	17.5	17.15	0	0	2.48393e-10	down
SpUn040762	Zinc finger protein CONSTANS-like protein	1.39	1.39	1.44	175.76	64.51	9.01	33.98	4.61	40.66	2.44512e-09	down
SpUn020744	Early light-induced protein	0	0.28	0	41.79	148.59	23.12	162.76	0	3.57	4.80096e-09	down
SpUn057711	Heat shock protein 81-1	1.81	1.24	1.7	136.06	109.16	11.93	101.44	8.29	123.38	7.26581e-09	down
SpUn057713	Heat shock protein 81-1	1.91	1.36	1.89	153.52	110.22	12.7	102.08	8.19	131.94	9.9265e-09	down
SpUn041786	Unknown	2.15	4.74	4.39	26.52	54.88	35.21	16.64	7.98	3.69	1.66127e-08	down
SpUn054889	Unknown	0	0	0	23.76	10.55	8.62	0	3.82	0	1.13215e-07	down
SpUn001316	Pleckstrin homology (PH) domain-containing protein	0	0	0.21	7.31	12.06	6.29	2.37	19.41	0	1.1574e-07	down
SpUn001585	Pectinesterase	0.89	0.61	1.5	11.13	18.25	13.65	10.33	2.29	14.46	1.98864e-07	down
SpUn013950	Phytochrome A-associated F-box protein, putative	4.87	3.24	2.72	233.77	169.39	54.82	165.88	3.17	91.71	2.89877e-07	down
SpUn031056	Soft fertilization envelope protein	0.74	0	0.25	34.49	13.31	6.73	4.16	0.52	3.32	3.19415e-07	down
SpUn031512	17.5 kDa class II heat shock protein	1.57	0.75	0.92	133.51	26.62	10.65	56.68	0.49	40.52	4.11888e-06	down
SpUn041437	Pleckstrin homology (PH) domain-containing protein	0.21	0.69	0.28	6.97	16.58	8.05	4.4	24.08	0	9.81984e-06	down
SpUn033077	Chaperone protein DnaK	0.68	1.11	1.21	11.14	23.23	6.75	7.68	1.12	7.26	3.53677e-05	down
SpUn039779	9-cis-epoxycarotenoid dioxygenase	0.31	1.13	1.24	11.78	8.33	10.96	10.37	2.94	2.08	4.92382e-05	down
SpUn003375	Unknown	0.42	0	0	15.43	11.59	7.36	1.58	0.59	5.02	0.000341712	down
SpUn025687	Cytochrome P450	0.66	0.53	1.08	9.13	11.06	5.62	2.15	0	8.16	0.000937224	down
SpUn045377	BZIP transcription factor	0.85	2.07	0.56	14.19	15.93	11.77	10.78	0.9	4.03	0.00183382	down
SpUn075260	Unknown	0.87	0	0	5.33	6.01	6.16	1.63	0	1.74	0.0467152	down
SpUn006050	Unknown	841.97	762.59	656.83	388.48	889.99	902.72	1.22	0.31	352.18	1.21089e-24		up	up
SpUn056074	Singapore isolate B (sub-type 7) whole genome shotgun sequence assembly, scaffold_1	23.53	35.7	45.58	5.82	11.65	8.66	0.07	0.03	10.37	9.32063e-24		up	up
SpUn017168	2-oxoglutarate (2OG) and Fe(II)-dependent oxygenase superfamily protein	103.24	102.23	103.88	102.47	134.67	203.37	0.3	0.11	108.05	5.35054e-23		up	up
SpUn004319	Tropinone reductase, putative	147.46	110.25	87.54	230.69	187.71	188.71	0	0.26	115.13	1.80961e-22		up	up
SpUn085114	Unknown	154.04	161.17	221.38	58.82	94.1	157.25	0	0	46.6	5.34096e-22		up	up
SpUn012831	Cysteine proteinase inhibitor	1042.08	670.31	769.16	2222.07	1880.36	2250.17	5.21	6.44	1828.86	1.21506e-21		up	up
SpUn040828	HAT family dimerisation domain containing protein	111.55	101.4	126.44	13.5	24.96	65.82	0.28	0	89.91	1.20115e-20		up	up
SpUn008791	Unknown	11.69	6.41	10.73	103.52	87.15	47.42	0.37	0	22.26	6.47203e-20		up	up
SpUn032618	Unknown	66	62.56	95.14	40.04	56.83	75.89	0	0	33.26	9.05941e-20		up	up
SpUn011188	Neurofilament medium polypeptide	56.71	69.78	106.24	84.88	248.92	196.23	0.33	0.25	54.82	1.04054e-19		up	up
SpUn058479	Unknown	75.1	71.59	74.11	48.22	58.34	60	0	0	47.06	1.24302e-19		up	up
SpUn026329	Unknown	91.4	54.74	79.55	71.08	87.68	58.1	0.25	0.09	83	1.31294e-19		up	up
SpUn073698	Unknown	115.95	107.94	98.56	73.28	112.43	84.51	0	0	82.09	1.47327e-19		up	up
SpUn048528	Unknown	74.5	196.89	235.18	42.18	110.42	114.66	0.46	0.26	90.79	2.38342e-19		up	up
SpUn012085	Leucine-rich repeat receptor-like protein kinase	61.61	101.19	111.92	20.97	17.52	46.06	0	0	39.95	3.95463e-19		up	up
SpUn033144	Unknown	29.92	32.38	47.4	8.54	19.16	25.49	0	0	22.4	5.54573e-19		up	up
SpUn028438	Unknown	795.36	814.57	393.2	251.59	137.36	506.27	1.29	0.32	436.07	6.80249e-19		up	up
SpUn048530	Unknown	70.97	192.81	222.85	41.8	140.23	109.97	0.47	0.09	89.16	1.04523e-18		up	up
SpUn008790	Unknown	13.09	6.85	11.19	108.66	84.11	41.79	0.36	0	23.16	1.11111e-18		up	up
SpUn034525	Ribonuclease H-like superfamily protein	14.5	15.44	21.78	5.02	8.5	12.9	0.06	0	22.51	1.24293e-18		up	up
SpUn032098	Unknown	49.14	29.17	55.26	25.11	53.47	68.01	0	0	56.52	1.32068e-18		up	up
SpUn000728	Unknown	14.53	15.41	21.85	5.01	8.53	12.91	0.06	0	22.36	1.33989e-18		up	up
SpUn033146	Unknown	6.71	6.67	11.42	11.27	36.27	17.68	0	0	12.53	1.69001e-18		up	up
SpUn045878	Unknown	27.61	21.97	22.87	64.41	56.81	57.4	0	0.18	23.16	2.17022e-18		up	up
SpUn034404	Unknown	198.72	433.99	482.27	835.74	746.19	378.39	1.36	1.53	184.78	2.17536e-18		up	up
SpUn048529	Unknown	68.1	188.33	213.19	40.42	150.25	105.53	0.46	0.09	83.73	2.58157e-18		up	up
SpUn052390	Unknown	11.03	15.91	14.86	36.85	51.28	26.53	0	0	58.55	2.98501e-18		up	up
SpUn013347	Unknown	85.07	66.45	69.22	61.18	54.64	43.64	0	0	55.57	3.86508e-18		up	up
SpUn004079	Unknown	266.16	237.12	251.21	134.88	47.49	89.09	0.27	0.41	247.89	4.13248e-18		up	up
SpUn033145	Unknown	23.25	27.92	38.58	9.02	17.8	21.16	0	0	17.65	4.1538e-18		up	up
SpUn035508	Jasmonate-induced protein homolog	2357.01	2323.67	3254.3	4674.9	3147.55	3348.62	13.94	14.15	3790.05	4.23439e-18		up	up
SpUn057275	Unknown	48.97	53.31	49.09	26.92	38.2	46.2	0.16	0.12	37.37	4.58696e-18		up	up
SpUn002767	Unknown	49.14	53.4	49.16	26.96	38.33	46.45	0.16	0.12	37.43	4.59164e-18		up	up
SpUn057277	Unknown	48.51	52.72	48.54	26.62	37.84	45.86	0.16	0.12	36.95	4.60022e-18		up	up
SpUn067407	Unknown	59.24	49.15	35.02	147.88	118.46	97.08	0	0	157.52	6.85396e-18		up	up
SpUn008187	Kunitz-type trypsin inhibitor	693.88	1564.51	920.4	676.14	564.44	315.12	1.9	1.43	113.76	7.32367e-18		up	up
SpUn041298	Unknown	20.99	16.21	19.22	29.02	24.5	45.84	0	0	22.7	8.179e-18		up	up
SpUn011689	Unknown	472.61	528.22	982.35	113.8	405.87	726.6	1.88	1.42	3.76	1.00529e-17		up	up
SpUn005431	glycine-rich RNA-binding protein 3	210.83	227.87	226.64	49.74	117.71	177.02	0.31	1.89	121.06	1.0268e-17		up	up
SpUn049814	Unknown	22.55	23.57	34.98	21.59	43.1	40.86	0	0	37.89	1.06107e-17		up	up
SpUn021552	Unknown	490.38	358.92	256.13	283.83	269.25	169.65	1.47	0.18	640.89	1.34007e-17		up	up
SpUn035964	Fatty acyl-CoA reductase 3	43.37	48.09	22.34	22.09	14.73	25.26	0	0	3.75	1.48071e-17		up	up
SpUn000454	Unknown	27.23	22.18	21.29	24.74	40.47	28.64	0	0	88.95	1.74812e-17		up	up
SpUn016793	Unknown	37.03	69.35	82.08	53.64	89.06	46.44	0	0	53.01	1.77056e-17		up	up
SpUn029967	Unknown	72.93	53.12	45.6	7.1	11.97	23.42	0.31	0	29.11	1.88034e-17		up	up
SpUn048452	Ah24	1062.44	737.06	1518.76	565.48	513.56	334.78	4.95	3.35	1432.24	2.43176e-17		up	up
SpUn081472	Unknown	64.92	70.24	38.04	67.7	57.13	57.39	0	0	83.6	2.8596e-17		up	up
SpUn050737	Proteinase inhibitor	93.36	76.12	162.46	446.67	309.99	252.34	0.35	2.63	147.56	3.36848e-17		up	up
SpUn025671	leucine-rich repeat/extensin 2	31.77	25.95	34.33	13.96	49.7	50.47	0.14	0	104.57	3.85323e-17		up	up
SpUn004397	Unknown	121.52	87.43	127.78	49.27	136.55	198.36	0	0	85.9	4.10837e-17		up	up
SpUn042930	Receptor-like protein kinase	22.65	26.77	29.14	10.95	22.42	29.99	0.16	0.06	23.94	4.4699e-17		up	up
SpUn034526	Unknown	15.46	15.55	22.49	6.1	8.38	13.29	0.09	0	23.23	4.62885e-17		up	up
SpUn031266	Oxidoreductase, putative	110.47	176.44	127.84	22	6.38	59.58	0.29	0	72.48	4.92358e-17		up	up
SpUn042179	Unknown	71.05	74.11	52.8	45.73	40.07	72.75	0	0	36.95	5.25125e-17		up	up
SpUn042933	histone H2A 2	21.02	27.18	30.3	11.52	24.46	35.3	0	0.1	26.53	5.52914e-17		up	up
SpUn081427	Unknown	38.45	63.45	39.88	43.06	54.74	45.56	0	0	58.14	5.62499e-17		up	up
SpUn048388	Unknown	78.54	81.33	127.53	69.31	88.32	76.72	0	0	139.41	6.43522e-17		up	up
SpUn042929	Protein kinase superfamily protein	23.01	27.92	30.53	11.31	23.18	31.22	0.17	0.07	25.09	6.75268e-17		up	up
SpUn003907	Putative transposase	9.62	15.79	24.17	5.51	9.65	16.15	0	0	10.55	6.88284e-17		up	up
SpUn042936	histone H2A 2	22.46	26.99	29.63	10.92	22.94	30.85	0.17	0.06	24.6	8.52503e-17		up	up
SpUn009931	Unknown	283.75	178.6	127.01	197.26	148.91	119.39	0.74	0	157.92	8.87966e-17		up	up
SpUn000707	Nucleolar transcription factor 1-B	35.7	24.96	27.69	17.82	20.61	15.33	0.1	0.08	29.73	9.71711e-17		up	up
SpUn055139	Expansin-like 1 protein	63.61	61.05	75.23	36.05	36.1	98.39	0.39	0.29	62.17	9.97717e-17		up	up
SpUn065518	Unknown	1885.22	1622.89	1601.62	189.68	316.72	572.17	18.86	33.77	122.05	1.06986e-16		up	up
SpUn039526	Succinate dehydrogenase subunit 3	31.97	28.75	25.38	17.87	59.97	40.22	0	0.14	36.39	1.24978e-16		up	up
SpUn013837	Unknown	112.05	125.9	117.16	165.05	112.98	82.87	0	0	118	1.2527e-16		up	up
SpUn024806	Unknown	174.72	288.72	162.17	186.45	101.12	72.1	0	0	89.14	1.383e-16		up	up
SpUn006516	Unknown	41.65	47.99	39.49	28.74	76.91	82.9	0	0	29.96	1.41854e-16		up	up
SpUn043113	Trypsin inhibitor 3	763.55	877.39	489	809.89	703.26	973.87	5.97	7.3	528.78	1.43138e-16		up	up
SpUn015770	Hydroxycinnamoyl CoA shikimate/quinate hydroxycinnamoyl transferase	42.77	43.03	30.17	14.99	10.31	8.17	0.14	0	6.19	1.5976e-16		up	up
SpUn024672	Protein of unknown function (DUF1336)	28.46	29.55	41.53	17.39	28.06	23.58	0	0	85.18	1.60617e-16		up	up
SpUn028491	Unknown	34.59	30.44	33.29	28.9	37.13	30.31	0.2	0	45.58	1.93999e-16		up	up
SpUn021389	Unknown	38.39	26.87	41.38	59.77	50.76	38.16	0.21	0	62.84	2.08422e-16		up	up
SpUn024670	Protein of unknown function (DUF1336)	19.86	19.43	27.72	11.46	19.64	15.98	0	0	57.05	2.23729e-16		up	up
SpUn041300	Unknown	29.56	22.26	24.21	40.54	30.69	50	0	0	28.63	2.56878e-16		up	up
SpUn003371	Unknown	20.64	15.95	25.93	8.76	28.81	24.78	0	0	17.4	2.65295e-16		up	up
SpUn015769	hydroxycinnamoyl-CoA shikimate/quinate hydroxycinnamoyl transferase	37.31	39.1	25.54	5.83	8.56	6.95	0.25	0	4.94	2.98258e-16		up	up
SpUn042938	histone H2A 2	21.51	26.76	30.25	10.77	25.24	35.99	0.12	0.09	26.94	3.02554e-16		up	up
SpUn016035	Unknown	75.56	88.56	70.8	58	57.46	55.59	0	0	49.59	3.42113e-16		up	up
SpUn039209	Leucine-rich repeat-containing protein	40.36	33.83	21.69	22.28	33.35	30.57	0	0	35.59	3.76211e-16		up	up
SpUn035963	Fatty acyl-CoA reductase 3	46.21	51.41	23.95	27.45	18.89	28.24	0.13	0	4.05	3.85262e-16		up	up
SpUn001125	Leucine-rich repeat-containing protein	38.42	30.21	21.19	20.55	30.06	27.72	0	0	32.65	3.98611e-16		up	up
SpUn042931	histone H2A 2	21.33	26.88	31.25	11.71	25.27	36.42	0.13	0.1	27.49	4.26239e-16		up	up
SpUn035961	Fatty acyl-CoA reductase 3	41.81	46.83	21.73	24.81	16.44	24.91	0.11	0	3.77	4.69325e-16		up	up
SpUn035960	Fatty acyl-CoA reductase 3	43.86	48.63	23.23	26.07	15.63	24.33	0.11	0	3.97	4.72917e-16		up	up
SpUn033254	Unknown	25.99	15.99	17.68	10.93	10.69	12.62	0	0	14.06	5.12445e-16		up	up
SpUn043112	Trypsin inhibitor 3	1537.51	1754.26	1006.3	921.44	1212.91	1008.67	12.64	14.47	1128.21	5.2522e-16		up	up
SpUn033970	Unknown	59.36	118.75	61.15	15.26	9.39	9.09	0.53	0.8	8.78	5.81036e-16		up	up
SpUn008276	Cc-nbs-lrr resistance protein	7.23	16.7	17.35	9.27	25.19	25.58	0	0	15.45	6.25109e-16		up	up
SpUn041299	Unknown	23.49	17.21	19.51	31.01	27.1	44.34	0.2	0	23.69	6.2838e-16		up	up
SpUn035962	Fatty acyl-CoA reductase 3	50.3	55.44	26.91	31.27	17.23	27.06	0.13	0	4.33	6.50721e-16		up	up
SpUn013072	Unknown	39.68	13.33	24.49	5.03	16.84	14.74	0	0	16.2	7.53579e-16		up	up
SpUn028608	Unknown	43.41	28.38	39.71	10.05	42.94	53.28	0.16	0	25.74	7.97147e-16		up	up
SpUn002124	serine carboxypeptidase-like 12	28.27	16.4	19.59	16.04	16.82	16.48	0.12	0	15.8	8.10394e-16		up	up
SpUn068065	Unknown	24.6	41.63	32.88	16.32	22.79	25.28	0	0	22.24	8.67809e-16		up	up
SpUn046921	Kinase-like protein	15.66	34.13	43.69	9.03	22.7	26.63	0	0	22.7	8.72902e-16		up	up
SpUn049823	Unknown	23.03	22.29	32.59	11.89	34.2	33.91	0	0	34.48	9.38527e-16		up	up
SpUn083308	Unknown	142.91	205.95	219.12	131.1	130.48	93.3	0.67	1.78	124.21	1.01132e-15		up	up
SpUn067732	Unknown	68.42	77.45	82.15	19.12	62.88	81.03	0	0.31	57.37	1.05544e-15		up	up
SpUn030404	Unknown	24.5	23.27	43.12	12.27	34.05	42.55	0.11	0.17	31.29	1.21139e-15		up	up
SpUn050319	serine carboxypeptidase-like 17	25.61	14.51	17	14.03	15.54	14.85	0.11	0	14.66	1.30909e-15		up	up
SpUn079414	FAD-binding Berberine family protein	39.98	34.31	24.16	51.68	117.85	56.97	0.36	0.27	17.99	1.35077e-15		up	up
SpUn048389	Unknown	78.68	82.05	145.92	100.05	103.03	86.68	0	0.47	148.94	1.35661e-15		up	up
SpUn030403	Unknown	23.74	22.57	41.46	11.94	32.86	41.19	0.12	0.17	30.47	1.42662e-15		up	up
SpUn028777	Unknown	32.72	83.32	89.2	13.19	54.24	64.11	0.2	0	16.43	1.44492e-15		up	up
SpUn059236	Phospholipase C	87.07	26.72	36.71	22.59	38.9	14.83	0	0	39.21	1.67482e-15		up	up
SpUn031461	Salt-induced hydrophilic protein	1082.79	1133.81	1459.79	6331.59	4611.29	2953.22	36.8	44.27	2431.62	1.86232e-15		up	up
SpUn013073	Unknown	43.06	12.36	23.49	5.15	16.15	14.24	0	0	15.48	1.91503e-15		up	up
SpUn085272	Unknown	75.21	62.59	64.29	70.59	91.67	66.42	0	0	97.88	2.08526e-15		up	up
SpUn030111	Unknown	1637.17	1895.5	1353.5	1146.61	988.35	2466.52	14.55	17.52	783.44	2.1351e-15		up	up
SpUn007054	Wiskott-Aldrich syndrome protein family member 1	12.68	12.01	5.93	175.44	25.21	38.36	0	0	11.07	2.18457e-15		up	up
SpUn013180	Classical arabinogalactan protein 9	76.84	78	50.77	87.05	94.86	58.23	0	0	105.57	2.19081e-15		up	up
SpUn042518	Unknown	32.15	27.1	39.71	9.17	46.27	29.29	0	0.13	40.51	2.19081e-15		up	up
SpUn013216	Jasmonate-induced protein	28.66	17.55	38.29	18.25	34.45	75.12	0.2	0	42.29	3.10148e-15		up	up
SpUn041820	Unknown	26.94	17.88	12.75	6.99	16.32	19.14	0	0	11.12	3.25717e-15		up	up
SpUn039311	Unknown	27.12	29.26	40.48	10.87	36.46	23.9	0	0	32.28	3.27741e-15		up	up
SpUn068064	Unknown	25.82	44.05	32.29	15.32	23.53	25.26	0	0	24.14	3.32185e-15		up	up
SpUn050731	Kunitz trypsin inhibitor	1149.94	1683.2	998.7	1037.92	1390.54	1286.82	16.6	12.23	478.19	3.64874e-15		up	up
SpUn024279	Unknown	36.09	38.52	39.7	15.34	65.03	37.06	0.37	0	51.27	3.76327e-15		up	up
SpUn019252	Unknown	35.17	37.51	32.7	29.98	43.72	37.53	0	0	38.44	3.96101e-15		up	up
SpUn039312	Unknown	32.42	32.36	46.27	10.12	40.93	25.59	0	0	35.27	4.05952e-15		up	up
SpUn024432	Protein kinase superfamily protein	10.46	12.98	12.27	5.39	6.53	11.58	0	0	6.45	4.65652e-15		up	up
SpUn039208	Leucine-rich repeat-containing protein	43.14	33.53	25.78	25.13	32.11	27.89	0	0	40.11	4.75126e-15		up	up
SpUn020899	Unknown	28.73	28.55	25.74	18.72	34.11	30.99	0	0	28.09	4.886e-15		up	up
SpUn037486	receptor like protein 1	14.06	17.28	19.09	13.38	24.41	16.47	0	0	19.61	5.74028e-15		up	up
SpUn046922	Kinase-like protein	19.46	31.87	46.14	10.3	27.6	27.65	0	0	25.39	7.2019e-15		up	up
SpUn042177	Unknown	62.74	102.12	60.61	63.94	62.24	83.11	0	0.88	43.12	7.4867e-15		up	up
SpUn001833	IAA-amino acid hydrolase ILR1, putative	28.88	25.71	29.98	8.54	19.73	16.57	0.19	0.15	7.9	8.273e-15		up	up
SpUn031462	Salt-induced hydrophilic protein	791.49	850.79	1363.17	3389.33	2561.87	2133.95	27.34	13.07	2409.17	8.47281e-15		up	up
SpUn039597	Unknown	25.07	40.58	29.69	31.82	36.69	25.72	0	0	19.75	8.69903e-15		up	up
SpUn039223	Unknown	73.17	87.53	76.84	76.6	76.67	52.63	0.53	0	50.49	8.83361e-15		up	up
SpUn016528	Unknown	16.81	18.14	24.85	22.44	20.98	18.36	0.13	0.1	20.18	1.0487e-14		up	up
SpUn039310	Unknown	25.54	28.01	37.01	9.27	34.35	21.86	0	0	29.07	1.06191e-14		up	up
SpUn028816	Formin-2	32.86	57.37	64.19	7.21	23.12	15.76	0	0	48.06	1.06525e-14		up	up
SpUn014984	Unknown	42.06	63.39	60.77	75.4	56.35	47.39	0.54	0	65.64	1.08005e-14		up	up
SpUn036161	Unknown	40.75	37.63	42.48	17.39	24.51	25.85	0	0	18.6	1.08401e-14		up	up
SpUn018128	Unknown	26.25	40.26	51.91	65.63	33.33	48.3	0	0	34.75	1.70302e-14		up	up
SpUn037977	Jasmonate-induced protein	30.35	13.42	28.77	12.95	52.15	93.8	0	0.15	45.11	1.77752e-14		up	up
SpUn028779	Unknown	33.14	75.12	107.47	14.85	65.99	77.87	0.28	0	20.71	1.84053e-14		up	up
SpUn024957	Anti-microbial protein 2	2054.56	1722.46	1513.97	1266.72	460.15	557.39	8.08	2.9	1663.81	1.88109e-14		up	up
SpUn035388	Unknown	36.46	44.33	64.4	8.93	47.56	59.54	0	0	23.7	1.99615e-14		up	up
SpUn068255	Pentatricopeptide repeat-containing protein, putative	19.93	19.58	13.91	16.7	21.63	15.45	0.29	0	29.17	2.05435e-14		up	up
SpUn041819	Unknown	29.84	18.79	13.19	7.79	16.03	21.58	0	0	12.64	2.17104e-14		up	up
SpUn022299	Unknown	20.63	20.79	31.6	5.04	18.64	43.56	0.09	0	26.5	2.26848e-14		up	up
SpUn050833	Fad oxidoreductase, putative	69.34	45.98	45.27	27.21	34.11	37.07	0	0	34.07	2.57739e-14		up	up
SpUn050740	Proteinase inhibitor	649.86	158.87	442.15	244.07	255.48	342.66	2.75	0	388.36	2.76071e-14		up	up
SpUn035524	Rhoptry neck protein 2	13.47	20.11	15.13	70.39	77.95	52.98	1.26	0.63	52.92	2.80204e-14		up	up
SpUn013179	Unknown	64.39	51.57	38.52	67.61	67.55	59.92	0	0	89.66	3.10787e-14		up	up
SpUn041258	Unknown	7.8	8.23	12.62	10.58	24	20.86	0.21	0.16	29	3.13126e-14		up	up
SpUn063609	Early-responsive to dehydration stress family protein	17.29	22.35	21.61	10.7	24.3	15.98	0	0	19.89	3.49247e-14		up	up
SpUn056787	Hfr-2-like protein	37.99	31.46	48.95	45.08	213.71	149.57	2.24	0.34	29.95	3.66426e-14		up	up
SpUn051548	calmodulin-binding protein-related	90.9	66.5	88.88	25.19	30.06	26.39	1.19	1.49	66.57	3.69392e-14		up	up
SpUn015330	Epoxide hydrolase	21.2	24.78	24.72	9.8	16.17	17.43	0.35	0	10.22	3.69616e-14		up	up
SpUn052391	Unknown	11.87	15.21	11.03	34.74	45.17	25.57	0	0	51.1	4.34865e-14		up	up
SpUn024430	Kinase family protein	13.02	13.81	13.63	6.43	7.64	13.41	0	0	8.61	4.83097e-14		up	up
SpUn052097	Putative disease resistance protein	21.89	14.09	20.89	16.05	38.06	61.16	0.44	0.33	28.41	5.05278e-14		up	up
SpUn022830	Phytase	30.81	24.9	62.14	10.5	25.82	58.91	0	0	39.79	5.18525e-14		up	up
SpUn006612	glycine-rich protein 23	56.73	49.84	42.95	61.91	93.61	70.35	0.53	0.8	57.85	7.43418e-14		up	up
SpUn003585	LINE retrotransposon ribonuclease H	5.79	5.97	5.4	9.47	18.63	15.97	0	0	9.31	7.6503e-14		up	up
SpUn039320	Transcription factor bHLH25	25.81	18.02	30.49	126.23	74.37	35.74	0.75	0.11	62.1	7.78081e-14		up	up
SpUn057348	UDP-Glycosyltransferase superfamily protein	63.45	91.49	69.11	57.16	178.08	79.26	0.92	1.9	51.58	8.01235e-14		up	up
SpUn037060	Putative cytochrome P450 protein	16.16	12.03	30.86	20.14	7.36	18.09	0	0	20.2	9.30322e-14		up	up
SpUn016611	Leucine-rich repeat (LRR) family protein	16.26	21.52	21.96	31.73	19.18	19.39	0	0	23.61	9.84905e-14		up	up
SpUn055708	Unknown	25.04	14.3	12	31.43	15.05	26.09	0	0	18.47	1.02975e-13		up	up
SpUn045137	Senescence-associated protein DIN1, putative	79.27	163.75	103.62	75.59	45.29	44.15	0.27	1.02	163.58	1.05412e-13		up	up
SpUn039309	Unknown	23.9	25.79	38.02	6.6	32.4	17.52	0	0	24.98	1.06675e-13		up	up
SpUn053790	Unknown	33.61	18.69	39.34	17.59	65.74	73.66	0.48	0.18	40.58	1.09708e-13		up	up
SpUn014796	40S ribosomal protein S13, putative	105.87	56.98	56.9	38.22	60.05	60.81	1.01	0	64.1	1.1767e-13		up	up
SpUn039308	Unknown	27.76	30.85	44.07	7.8	37.15	21.98	0	0	30.39	1.18897e-13		up	up
SpUn085961	Unknown	36.54	25.95	28.73	26.37	55.98	70.28	0.43	0	48.53	1.22804e-13		up	up
SpUn013803	Unknown	22.81	21.68	25.88	23.57	35.91	21.63	0	0	28.28	1.23693e-13		up	up
SpUn037484	Unknown	1990.27	1797.02	2896.19	2159.42	623.51	568.87	6.74	3.32	2619.89	1.24293e-13		up	up
SpUn058087	Similarity to En/Spm-like transposon protein	20.01	9.19	17.59	6.64	21.14	20.76	0	0	11.53	1.24293e-13		up	up
SpUn056714	Unknown	58.73	78.05	21.99	37.3	40.05	30.15	0.27	0	31.8	1.35379e-13		up	up
SpUn031525	Unknown	17.78	16.58	17.42	16.42	22.35	27.73	0	0.17	14.07	1.51163e-13		up	up
SpUn000952	receptor like protein 1	13.77	15.22	18.78	9.35	24.72	16.09	0	0	18.7	1.66076e-13		up	up
SpUn025927	terpene synthase 14	15.93	13.39	8.78	9.74	17.81	12.1	0.11	0.08	10.88	1.696e-13		up	up
SpUn022222	Unknown	211.7	218.52	120.63	337.82	123.97	207.31	0	1.62	165.93	1.7975e-13		up	up
SpUn055293	potassium transporter 1	47.78	40.32	37.79	15.35	30.67	16.92	0.71	0.18	27.93	1.83132e-13		up	up
SpUn021016	Unknown	32.35	26.88	23.32	96.73	80.49	53.85	0.97	1.22	50.41	1.91946e-13		up	up
SpUn041789	Unknown	38.14	10.52	15.66	26.14	88.22	34.11	0.23	0	4.42	2.12646e-13		up	up
SpUn055605	Unknown	11.61	14.28	29.98	27.86	82.41	70.82	0	0.38	10.75	2.46196e-13		up	up
SpUn050682	Unknown	46.5	42.6	55.69	35.17	51.78	54.38	0.91	0	56.84	2.50741e-13		up	up
SpUn055295	RAB GTPase activator protein	38.94	31.84	29.34	13.18	26.75	12.25	0.52	0.13	20.33	2.60074e-13		up	up
SpUn065402	Polyketide cyclase/dehydrase and lipid transport superfamily protein	62.32	114.02	33.78	381.76	215.9	106.38	1.73	0.37	21.62	2.65375e-13		up	up
SpUn047393	CBL-interacting protein kinase 12	21.26	18.9	11.89	12.5	15.37	16.35	0.2	0.23	19.82	2.86174e-13		up	up
SpUn035965	Fatty acyl-CoA reductase	37.67	38.66	23.16	27.86	13.54	16.73	0.18	0	3.76	2.9408e-13		up	up
SpUn042176	Unknown	64.42	131.03	69.84	93.08	72.08	97.41	0	1.25	50.49	2.97373e-13		up	up
SpUn046366	Unknown	48.31	74.96	68	60.14	25.69	46.51	0	0	15.35	3.12223e-13		up	up
SpUn045571	Unknown	31.86	39.01	20.87	39.29	20.78	19.84	0	0	32.51	3.20778e-13		up	up
SpUn044409	Unknown	179.94	152.01	122.03	245.16	99.58	94.24	1.04	1.17	181.04	3.56539e-13		up	up
SpUn042431	Unknown	38.27	28.48	41.27	15.22	27.58	21.44	0	0	22.09	3.81242e-13		up	up
SpUn056075	Retinitis pigmentosa GTPase regulator-like protein, putative	21.72	34.48	51.34	5.67	10.44	10.95	0	0	10.59	4.06569e-13		up	up
SpUn046319	Unknown	8.43	10.76	15.09	17.45	19.6	14.04	0	0	15.34	4.55551e-13		up	up
SpUn066233	Unknown	32.71	29	81.83	36.07	55.46	47.72	0	0	44.44	4.66887e-13		up	up
SpUn050370	Unknown	19.43	22.2	18.35	19.18	24.05	21.8	0.24	0	21.21	4.77233e-13		up	up
SpUn014776	Unknown	11.27	17.94	9.85	30.08	59.13	30.32	0.36	0	108.13	5.05495e-13		up	up
SpUn039307	Unknown	25.91	28.99	40.12	6.04	34.68	19.56	0	0	26.72	5.37761e-13		up	up
SpUn001661	Unknown	17.96	20.4	21.24	26.09	75.37	56.36	0	0	31.34	5.42324e-13		up	up
SpUn085141	Unknown	28.97	29.51	24.36	12.92	37.59	41.54	0	0	32.84	5.4413e-13		up	up
SpUn037160	Unknown	40.86	34.85	45.75	11.14	23.92	48.22	0.33	0	56.25	5.61733e-13		up	up
SpUn055710	Unknown	25.02	24.46	24.02	49.34	22.63	44.42	0	0	18.5	5.73939e-13		up	up
SpUn056716	Unknown	30.26	29.44	35.07	14.36	36.95	23.65	0.28	0.21	40.03	5.75e-13		up	up
SpUn012478	Unknown	554.6	357.11	350.09	696.43	163.8	267.59	2.18	2.18	312.56	6.15719e-13		up	up
SpUn031040	AT hook motif DNA-binding family protein	42.19	42.88	22.48	34.18	17.66	22.43	0	0	22.77	6.26143e-13		up	up
SpUn014613	Fructose-bisphosphate aldolase	10.1	29.98	41.45	89.13	63.46	42.17	0	0.3	21.77	6.42081e-13		up	up
SpUn057448	Potassium transporter	21.38	17.72	17.08	19.12	24.93	24.37	0	0.55	14.88	6.6597e-13		up	up
SpUn041791	Unknown	18.45	6	12.58	10.53	57.63	69.5	0.27	0	4.37	6.69183e-13		up	up
SpUn058303	Kinesin related protein	37.64	33.07	40.26	16.63	14.85	28.78	0.82	0.25	37.35	6.73983e-13		up	up
SpUn050742	Proteinase inhibitor I	273.79	227.88	254.78	282.9	223.51	550.16	2.38	8.97	239.9	6.76861e-13		up	up
SpUn050741	Proteinase inhibitor I	278.37	228.57	259.23	319.36	227.3	539.41	2.44	9.19	244.41	6.88009e-13		up	up
SpUn050367	Unknown	14.89	15.83	14.97	14.93	20.48	18.79	0.2	0	18.45	7.273e-13		up	up
SpUn025978	Unknown	35.83	35.47	49.85	29.98	28.51	37.68	0	0	21.44	7.42695e-13		up	up
SpUn057829	Unknown	17.24	16.49	23.47	10.51	22	21.31	0	0.29	23.2	7.5446e-13		up	up
SpUn017329	Glyoxylate/hydroxypyruvate reductase B	14.59	13.89	17.5	12.48	16.35	19.95	0	0	19.02	7.58173e-13		up	up
SpUn046318	Unknown	8.21	10.5	14.47	17.2	18.81	13.16	0	0	14.72	7.93274e-13		up	up
SpUn044710	Unknown	42.25	60.6	54.5	104.38	41.99	34.7	0	0	48.81	8.11113e-13		up	up
SpUn034454	Unknown	27.02	26.84	68.58	88.34	120.61	135	0.57	3.03	54.05	8.39226e-13		up	up
SpUn037399	F-box family protein	39.39	52	37.21	9.44	6.74	20.79	0.16	1.18	14	9.24687e-13		up	up
SpUn046316	Unknown	8.46	11	14.62	17.95	18.7	14.58	0	0	15.42	9.71121e-13		up	up
SpUn035618	Fructose-bisphosphate aldolase	22.23	80.51	84.63	254.05	180.16	120.44	2.25	0.68	62.37	9.98361e-13		up	up
SpUn018224	Unknown	22.92	31.64	27.56	19.05	39.65	25.12	0	0	28.75	1.00608e-12		up	up
SpUn020652	HXXXD-type acyl-transferase family protein	11.57	8.87	5.63	16.73	21.35	12.02	0.14	0	7.42	1.16148e-12		up	up
SpUn000716	Haloacid dehalogenase-like hydrolase-like	9.68	30.24	27.85	12.04	19.44	35.31	0.19	0	19.55	1.2129e-12		up	up
SpUn029128	Glycine-rich RNA-binding protein	69.43	90.54	59.27	145.29	94.62	54.95	0.68	0	231.63	1.33029e-12		up	up
SpUn051988	Kinase family protein	25.06	23.59	39.56	27.21	40.26	34.26	0.78	0.2	38.5	1.48867e-12		up	up
SpUn021604	Unknown	238.89	158.98	462.27	133.58	248.77	93.4	1.17	4.38	330.54	1.79537e-12		up	up
SpUn038672	cell wall-plasma membrane linker protein	21.67	19.03	28.25	17.24	27.19	20.7	0	0.21	37.91	1.79537e-12		up	up
SpUn039175	Unknown	29.63	39.61	65.84	21.71	19.76	25.92	0	0	18.78	1.79537e-12		up	up
SpUn016898	Putative VHS/GAT domain containing family protein	52.85	44.44	48.53	132.29	87.06	59.77	1.28	0	139.27	1.85171e-12		up	up
SpUn038274	methyl esterase 1	27.31	29.47	31.74	54.21	26.32	25.41	0.46	0.12	41.12	1.88859e-12		up	up
SpUn021415	Somatic embryogenesis receptor-like kinase	46.98	13.52	23.33	8.31	12.79	7.66	0	0	11.19	1.94034e-12		up	up
SpUn031039	Magnesium-chelatase subunit ChlH, chloroplastic	39.23	40.3	21.86	33.15	15.76	18.43	0	0	20.53	2.01654e-12		up	up
SpUn037504	Unknown	17.33	10.28	16.68	11.53	17.72	14.43	0	0	31.28	2.03119e-12		up	up
SpUn045573	Unknown	19.37	25.84	20.63	34.33	18.14	15.83	0	0	23.15	2.3154e-12		up	up
SpUn076695	Organ-specific protein S2	37.79	29.78	57.61	816.27	214.76	33.88	1.87	1.13	28.83	2.51067e-12		up	up
SpUn030112	Unknown	2957.06	3376.75	2083.4	2157.27	1602.09	4121.26	30.74	69.4	1353.5	2.54343e-12		up	up
SpUn025514	Unknown	85.4	20.06	30.33	6.11	25.37	9.96	0.27	0	8.52	2.66181e-12		up	up
SpUn054079	Unknown	35.82	21.18	30.87	34.66	30.48	112.87	0	0	71.56	2.77946e-12		up	up
SpUn081545	REST corepressor 2	76.09	109.22	50.52	196.67	68.08	51.89	0	0	86.18	2.80658e-12		up	up
SpUn046365	Unknown	35.3	52.68	49.56	38.29	20.93	38.16	0.32	0.48	13.1	2.82561e-12		up	up
SpUn049816	Unknown	30.11	29.01	41.45	15.88	35.72	32.46	0	0	33.67	2.8468e-12		up	up
SpUn041951	Lectin	336.74	342.48	536.61	286.85	611.77	294.87	7.35	11.3	306.54	2.84977e-12		up	up
SpUn031526	Unknown	14.65	13.13	15.42	16.68	18.54	24.63	0	0.17	11.98	2.92426e-12		up	up
SpUn017687	Protein phosphatase 2c, putative	17.98	17.51	12.29	7.29	7.41	12.44	0	0	9.25	3.06918e-12		up	up
SpUn050679	Unknown	47.61	45.53	61.79	42.95	49.39	50.8	1.07	0	55.58	3.08888e-12		up	up
SpUn078877	Unknown	46.95	23.03	56.88	9.65	61.61	40.41	0	0.25	49.88	3.4589e-12		up	up
SpUn029089	Phytase	15.07	16.57	52.15	10.71	24.55	53.45	0	0	20.41	3.68343e-12		up	up
SpUn058777	Solute carrier family 2, facilitated glucose transporter member 8	27.17	81.02	56.61	93.41	57.83	59.43	0.51	1.02	106.55	3.72734e-12		up	up
SpUn037313	Rapid alkalinization factor 3	137.33	128.22	166.39	105.5	102.75	115.32	3.71	3.99	80.6	4.21812e-12		up	up
SpUn035038	Unknown	52.35	67.4	100.68	28.67	35.19	34.47	2.03	0.76	53.86	4.45127e-12		up	up
SpUn046582	Unknown	12.93	19.66	19.55	70.81	25.17	36.23	0.58	0	27.42	4.56358e-12		up	up
SpUn001976	Unknown	73.98	76.74	100.46	51.81	38.69	48.38	1.9	1.19	52.42	4.73735e-12		up	up
SpUn030538	Unknown	24.27	32.48	25.66	22.66	20.83	19.32	0	0	17.38	5.09268e-12		up	up
SpUn003082	Unknown	45.15	22.06	19.98	24.28	21.61	55.27	0	0	27.54	5.20142e-12		up	up
SpUn036664	Unknown	30.35	24.56	32.14	22.71	31.02	39.76	0.36	0.27	37.34	5.51194e-12		up	up
SpUn012399	leucine-rich repeat/extensin 2	39.45	21.66	23.95	74.93	20.31	19.97	0	0	34.25	5.76681e-12		up	up
SpUn072982	Unknown	32.03	68.81	54.6	96.29	42.74	36.23	0	0	60.44	5.88563e-12		up	up
SpUn053018	F-box family protein	38.49	25.55	22.65	24.05	30.32	19.14	0.27	0.2	39	6.0593e-12		up	up
SpUn038275	methyl esterase 1	25.14	20.1	27.08	37.34	17.73	18.73	0.32	0.12	33.34	6.17803e-12		up	up
SpUn026332	tRNA (guanine(37)-N1)-methyltransferase	28.56	59.72	51.84	36.7	38.55	31.83	0	1.25	50.37	6.19648e-12		up	up
SpUn017686	Protein phosphatase 2c, putative	16.68	16.49	11.22	6.78	7.09	12.76	0	0	10.33	6.38483e-12		up	up
SpUn002380	F-box family protein	37.83	25.21	22.54	23.73	29.81	18.6	0.27	0.2	38.34	6.63312e-12		up	up
SpUn044241	Unknown	30.05	30.98	11.38	16.89	101.69	48.91	0.36	0	11.99	6.65372e-12		up	up
SpUn054311	Cell division protein ZipA	45.79	48.51	57.19	63.28	104.21	49.37	1.04	1.18	95.24	6.65372e-12		up	up
SpUn050369	Unknown	14.21	13.56	13.72	11.72	18.85	17.34	0.2	0	16.63	6.7331e-12		up	up
SpUn085554	Unknown	75.44	60.69	36.94	40.22	46.62	48.68	0.63	0	81.39	7.02874e-12		up	up
SpUn053734	Unknown	33.66	54.88	31.37	56.21	31.42	25.4	0	0	26.74	7.04487e-12		up	up
SpUn077538	Unknown	2253.33	1812.1	1826.08	228.43	2843.17	2897.36	15.24	3.82	5393.23	7.2256e-12		up	up
SpUn007919	Unknown	30.52	39.35	35.34	28.23	47.18	64.65	0	0.76	79.25	7.23848e-12		up	up
SpUn039222	Unknown	40.8	58.48	36.64	18.6	34.31	25.55	0	0	25.71	7.48049e-12		up	up
SpUn002935	Solute carrier family 2, facilitated glucose transporter member 8	28.06	80.21	56.28	91.87	58.87	59.2	0.5	1.26	105.94	7.72868e-12		up	up
SpUn046583	Unknown	10.76	17.02	15.2	36.82	18.59	28.05	0	0.21	22.29	7.89333e-12		up	up
SpUn046364	Ubiquitin-conjugating enzyme E2 j2, putative	32.91	51.27	48.39	64.17	23.35	27.27	0	0	30.43	8.22728e-12		up	up
SpUn012914	Unknown	19.75	22.83	22.55	5.08	22.87	26.56	0.22	0	17.79	8.70145e-12		up	up
SpUn054042	ATP synthase alpha/beta family protein	17.7	13.25	20.37	14.05	28.28	17.97	0	0.34	32.33	9.53111e-12		up	up
SpUn017513	Unknown	13.89	39.86	31.58	14.72	14.37	14.13	0	0	8.09	9.74977e-12		up	up
SpUn010342	Unknown	41.04	43.51	38.67	28.09	47.33	43.91	0	0	55.37	9.99324e-12		up	up
SpUn024088	Unknown	43.73	38.91	29.52	45.47	23.31	34.1	0.5	0.38	16.73	1.0269e-11		up	up
SpUn004958	Putative uncharacterized protein OSJNBa0084C09.7	31.71	29.79	19.07	26.11	17.56	17.61	0	0	17.89	1.13248e-11		up	up
SpUn058302	RNA-binding protein	29.92	38.33	34.88	12.88	10.31	25.76	0.23	0.86	32.66	1.24971e-11		up	up
SpUn011688	Unknown	173.36	117.78	247.34	36.66	126.25	183.46	3.61	1.55	0.27	1.34008e-11		up	up
SpUn057382	Glycerophosphoryl diester phosphodiesterase, putative	21.72	19.05	25.21	15.7	26.48	27.97	0	0	19.18	1.41959e-11		up	up
SpUn021324	Unknown	14.74	12.88	10.67	11.91	14.84	14.24	0	0	12.69	1.49068e-11		up	up
SpUn034218	glycine-rich RNA-binding protein 3	275.91	78.11	142	32.16	200.92	14.62	0	0	17.11	1.52611e-11		up	up
SpUn039224	Unknown	40.97	64.12	38.05	30.56	46.28	38.21	0	0	49.92	1.52691e-11		up	up
SpUn033795	Unknown	29.81	25.67	39.02	108.53	42.38	25.82	0	0	31.36	1.52699e-11		up	up
SpUn053276	Glycine rich protein	18.99	13.35	44.07	18.88	56.18	60.13	0	0.31	35.8	1.56351e-11		up	up
SpUn040758	Unknown	1611.79	1699.27	840.04	683.05	1007.82	808.98	37.2	18.41	702.42	1.7591e-11		up	up
SpUn040554	Unknown	22.74	30.58	23.78	34.09	26.32	19.4	0	0.24	36.97	1.80309e-11		up	up
SpUn058776	Solute carrier family 2, facilitated glucose transporter member 8	27.06	66.73	32.57	67.89	57.18	36.03	0.5	1.04	87.15	1.85127e-11		up	up
SpUn001141	Rhodanese domain-containing protein-like	55.43	52.15	50.71	44.74	33.46	82.42	1.3	1.52	29.87	1.93547e-11		up	up
SpUn057360	DNAJ heat shock N-terminal domain-containing family protein	55.77	55.49	98.84	38.39	53.87	110.96	1.5	1.93	83.38	1.98343e-11		up	up
SpUn055709	Unknown	22.26	19.5	25.34	40.08	19.01	34.23	0	0	16.22	2.02531e-11		up	up
SpUn002934	Solute carrier family 2, facilitated glucose transporter member 8	24.07	77.65	49.93	86.39	55.57	52.99	0.48	1.21	100.28	2.13466e-11		up	up
SpUn046292	Unknown	39.03	30.8	48.12	70.76	36.73	26.63	0	0	48.09	2.13466e-11		up	up
SpUn028924	Unknown	31.22	17.21	12.87	15.26	27.37	19.86	0	0	40.24	2.16449e-11		up	up
SpUn022649	Unknown	39.03	26.56	27.29	22.65	40.18	34.04	0	0	147.41	2.19291e-11		up	up
SpUn015041	Nucleolar complex protein-like protein	55.13	42.6	71.36	49.27	51.47	51.25	1.27	1.28	26.63	2.32165e-11		up	up
SpUn048512	Unknown	89.99	87.76	113.06	63.33	50.09	50.94	2.49	1.56	63.65	2.4415e-11		up	up
SpUn040970	Leucine-rich repeat resistance protein-like protein	73.52	63.07	76.5	56.08	94.43	74.33	2.44	2.62	88.12	2.52444e-11		up	up
SpUn018766	Unknown	19.02	18.81	19.9	50.55	72.65	38.09	0	0	60.69	2.60425e-11		up	up
SpUn050680	Unknown	31.12	21.94	27.58	29.79	40.03	23.71	0.67	0	40.44	2.72994e-11		up	up
SpUn045721	12-oxophytodienoate reductase 3	10.54	8.37	18.72	7.19	13.37	14.4	0.26	0.33	32.06	2.80113e-11		up	up
SpUn037161	Unknown	37.64	34.25	44.87	13.02	26.39	43.34	0.46	0	73.17	2.9908e-11		up	up
SpUn029507	Ice nucleation protein	664.3	703.76	351.53	127.63	173.06	287.16	17.79	20.08	251.41	3.44903e-11		up	up
SpUn045719	12-oxophytodienoate reductase 3	10.47	8.83	16.67	7.26	12.57	14.9	0.29	0	32.38	3.45054e-11		up	up
SpUn027763	Unknown	115.51	46.19	51.74	16.35	33.52	19.38	0.8	2.12	58.41	3.47147e-11		up	up
SpUn053847	Unknown	21.55	14.76	16.5	7.46	17.67	24.29	0	0	17.59	3.47147e-11		up	up
SpUn059321	4Fe-4S ferredoxin iron-sulfur binding protein	32.88	31.63	18.19	24.5	31.09	19.11	0.33	0	41.06	3.47541e-11		up	up
SpUn012697	Unknown	77.68	97.93	56.06	83.68	69.71	68.64	1.38	2.08	44.15	3.7025e-11		up	up
SpUn050681	Endoglucanase 8	19.72	30.78	39.33	13.86	28.84	33.03	0.66	0	26.97	3.7025e-11		up	up
SpUn044883	Unknown	43.57	37.33	34.29	23.47	38.81	36	0	0	38.04	3.74727e-11		up	up
SpUn027188	Putative uncharacterized protein T10O8_60	26.18	27.25	30.38	34.81	32.75	33.77	1.24	0.19	31.19	3.75827e-11		up	up
SpUn004957	Putative uncharacterized protein OSJNBa0084C09.7	35.3	32.3	18.83	29.98	20.35	19.29	0	0	19.51	3.88273e-11		up	up
SpUn083682	Unknown	28.83	41.48	29.94	118.32	48.51	27.23	0	0	47.79	4.07506e-11		up	up
SpUn056959	Unknown	44.33	24.63	27.36	23.78	29.63	27.48	0	0	19.01	4.13308e-11		up	up
SpUn059325	4Fe-4S ferredoxin iron-sulfur binding protein	33.94	30.77	17.11	23.98	30.94	18.47	0.33	0	40.02	4.32813e-11		up	up
SpUn005777	Unknown	33.9	35.13	36.5	10.67	19.69	32.76	0.42	0	16.3	4.42097e-11		up	up
SpUn012424	Unknown	37.39	32.08	23.33	19.54	32.32	31.7	0	0.33	49.67	4.45077e-11		up	up
SpUn022672	Unknown	31.99	42.33	19.12	29.2	22.63	12.55	0	0	25	4.52645e-11		up	up
SpUn035303	Unknown	44.93	50.18	61.04	120.25	161.91	133.93	0.59	7.96	27.81	4.56087e-11		up	up
SpUn044242	Unknown	67.78	66.27	9.14	34.59	75.85	54.41	0.25	0.38	14.02	4.8418e-11		up	up
SpUn027187	Putative uncharacterized protein T10O8_60	23.19	22.85	26.11	31.15	29.15	28.16	1.11	0.17	27.53	5.3279e-11		up	up
SpUn016778	Proline-rich extensin-like family protein	345.31	307.55	667.56	688.66	142.96	187.2	2.14	3.22	305.92	5.35617e-11		up	up
SpUn051481	Putative adipose-regulatory protein (Seipin)	6.77	8.73	10.59	28.83	12.97	13.18	0.15	0.22	39.62	5.39292e-11		up	up
SpUn057383	Glycerophosphoryl diester phosphodiesterase, putative	26.13	24.38	33.09	18.1	34.32	36.23	0	0	25.98	5.55298e-11		up	up
SpUn005694	Unknown	56.95	66.18	31.84	73.13	55.25	41.53	0	0	31.81	6.47579e-11		up	up
SpUn054885	Transposon protein, putative, CACTA, En/Spm sub-class	20.77	13.01	9.64	7.51	16.33	15.41	0	0.6	20.49	6.50206e-11		up	up
SpUn027278	Unknown	13.99	19.94	21.23	13.13	21.28	19.51	0	0	21.13	6.52428e-11		up	up
SpUn018276	Unknown	10.67	14.39	12.13	14.77	10.9	9.97	0	0	22.39	7.00729e-11		up	up
SpUn040094	Unknown	17.74	18.96	20.79	7.72	36.99	18.45	0	0	26.96	7.12653e-11		up	up
SpUn018003	Unknown	12.59	16.41	14.29	9.68	17.05	8.39	0	0	15.24	7.12787e-11		up	up
SpUn035481	Unknown	19.17	31.15	24.17	26.92	43.93	14.82	0	0	49.98	7.59662e-11		up	up
SpUn042932	histone H2A 2	26.57	27.05	29.53	10.91	21.63	33.8	0.51	0.58	30.62	7.80036e-11		up	up
SpUn012653	Unknown	46.05	28.55	44.67	14.63	16.33	36.06	0.46	0	48.23	8.39049e-11		up	up
SpUn027276	Unknown	11.59	18.58	20.78	14.15	20.52	18.92	0	0	19.92	8.59295e-11		up	up
SpUn049073	Pre-mRNA-splicing regulator female-lethal(2)D	23.51	26.54	21.03	22.58	34.47	22.25	0.34	0.25	40.82	8.59819e-11		up	up
SpUn002756	Ribonucleoside-diphosphate reductase	13.67	16.61	14.72	31.21	22.54	20.5	0	0.86	10.48	9.04042e-11		up	up
SpUn054313	proline-rich protein 4	52.87	46.81	57.18	38.94	114.38	62.89	1.9	2.39	101.9	9.1373e-11		up	up
SpUn025465	Unknown	32.59	83	23.55	57.8	60.16	64.86	0	0	25.5	9.77054e-11		up	up
SpUn052212	UDP glycosyltransferase	149.69	81.92	68.2	169.76	169.84	147.24	3.83	0.55	183.07	9.97188e-11		up	up
SpUn052378	Tudor/PWWP/MBT superfamily protein	43.65	63.73	70.79	62.16	106.46	94.56	2.42	3.79	78.24	9.98106e-11		up	up
SpUn057831	Unknown	18.05	19.36	24.84	11.89	24.69	21.54	0	0.9	24.01	1.01255e-10		up	up
SpUn036201	Unknown	13.19	12.7	9.39	9.23	8.68	10.58	0	0	14.63	1.03371e-10		up	up
SpUn035480	Unknown	18.03	27.24	20.38	22.84	39.34	13.33	0	0	44.83	1.05355e-10		up	up
SpUn054884	Transposon protein, putative, CACTA, En/Spm sub-class, expressed	16.4	11.59	9.25	7.44	15.83	14.65	0	0.63	18.17	1.05798e-10		up	up
SpUn047826	Unknown	30.98	36.25	21.62	7.99	16.6	34.76	0	0	31.89	1.07314e-10		up	up
SpUn030911	Unknown	18.01	20.02	18.49	15.53	34.12	26.14	0.43	1.2	72.81	1.10364e-10		up	up
SpUn018678	Unknown	37.23	79.29	31.08	27.92	42.13	18.66	0	0	22.74	1.14131e-10		up	up
SpUn007071	Non-specific lipid-transfer protein	27.67	42.47	12.04	111.51	23.17	62.63	0.64	0	66.16	1.19686e-10		up	up
SpUn039607	Leucine-rich receptor-like protein kinase family protein	45.37	43.26	20.07	30.03	5.37	26.58	0.17	0.13	50.92	1.36954e-10		up	up
SpUn003749	Unknown	8.63	16.12	9.65	6.16	20.13	13.54	0	0	20.36	1.37038e-10		up	up
SpUn022756	Unknown	22.38	23	40.49	13.74	24.23	34.3	0	1.13	34.18	1.43107e-10		up	up
SpUn056715	Unknown	26.94	34.97	23.65	12.02	9.7	5.19	0	0	15.55	1.4405e-10		up	up
SpUn028434	Unknown	30.53	37.93	28.42	30.76	26.48	21.92	0	0.33	40.48	1.50192e-10		up	up
SpUn006722	Unknown	43.65	57.41	46.42	29.62	15.08	23.39	0	0	17.3	1.52605e-10		up	up
SpUn036661	Unknown	10.72	10.95	11.71	8.54	21.86	20.28	0	0	11.37	1.56992e-10		up	up
SpUn021741	Unknown	103.94	57.83	65.77	121.89	30.94	38.6	0	0.41	30.75	1.62929e-10		up	up
SpUn020927	Unknown	25.14	21.23	28.6	22.55	33.9	24.25	0.41	0	40.22	1.76447e-10		up	up
SpUn049646	Pumilio-like protein	11.79	12.84	16.17	11.62	7.74	10.39	0	0	9.29	1.79439e-10		up	up
SpUn030272	Unknown	13.07	17.92	19.71	19.4	11.81	17.47	0	0	22.63	1.88483e-10		up	up
SpUn002294	UDP glycosyltransferase	113.1	66.44	52.48	123.29	128.7	115.6	4.23	2.69	122.64	1.93675e-10		up	up
SpUn027275	Unknown	8.56	15.04	17.14	12.17	16.8	15.03	0	0	16.74	2.01499e-10		up	up
SpUn002780	Transducin/WD40 repeat-like superfamily protein	18.58	15.8	16.91	21.87	19.62	20.43	0	0.69	10.4	2.12155e-10		up	up
SpUn055160	Transcription initiation factor TFIID subunit 2	7.3	13.61	13.75	11.27	6.16	16.75	0	0	13.44	2.17726e-10		up	up
SpUn058778	Solute carrier family 2, facilitated glucose transporter member 8	32.36	78.63	50.27	82.47	61.53	52.16	1.68	1.47	110.01	2.18913e-10		up	up
SpUn012045	SelT-like protein	47.67	53.88	29.88	55.49	18.71	19.76	0.35	0	55.28	2.32827e-10		up	up
SpUn036659	Unknown	10.82	10.85	13.49	9.23	22.97	21.73	0	0	12.3	2.36903e-10		up	up
SpUn025683	Unknown	8.01	8.2	9.82	5.55	15.79	11.17	0	0.12	9.55	2.38661e-10		up	up
SpUn059326	Unknown	44.63	44.05	24.1	31.77	43.99	25.43	0.51	0	61.44	2.40223e-10		up	up
SpUn035486	Stigma/style cell cycle inhibitor	10.6	10.9	13.48	5.07	7.47	9.98	0	0	10.05	2.4713e-10		up	up
SpUn056404	Proline-rich protein	33.21	16.8	43.44	8.69	9.28	31.05	0	0.24	52.47	2.54356e-10		up	up
SpUn063191	Unknown	93.35	77.39	57.67	46.87	135.59	102.31	1.42	3.74	184.18	2.85237e-10		up	up
SpUn030591	cDNA clone:J023121F15, full insert sequence	76.79	81.14	56.13	132.65	92.65	72.16	2.45	2.87	96.77	2.85304e-10		up	up
SpUn009453	Methyladenine glycosylase family protein	105.76	139.7	138.46	100.08	72.79	101.62	3.12	4.7	217.36	2.95279e-10		up	up
SpUn040553	Unknown	20.45	36.31	22.52	40.47	26.09	13.89	0	0	37.28	2.98492e-10		up	up
SpUn042287	Vacuolar calcium-binding protein-related	63.88	94.47	124	121.29	208.81	317.56	4.92	11.58	51.26	2.99403e-10		up	up
SpUn029281	Synaptosomal-associated protein 30	20.96	16.54	12.24	8.68	13.24	16.59	0.32	0.47	11.14	3.45096e-10		up	up
SpUn019955	Unknown	24.69	24.9	32.63	21.61	19.57	15.52	0	0	31.9	3.62001e-10		up	up
SpUn039145	Pre-mRNA branch site p14-like protein	39.03	40.6	25.42	73.33	28.09	21.3	0	0	33.2	3.6933e-10		up	up
SpUn035565	Unknown	21.63	26.56	16.26	15.42	23.03	29.55	0	0.95	64.28	3.98509e-10		up	up
SpUn078907	Unknown	67.48	72.28	21.96	78.6	68.25	47.4	0	0	58.1	4.00209e-10		up	up
SpUn014934	Unknown	24.19	30.74	25.93	40.85	28.05	20.78	0	0	41.43	4.28826e-10		up	up
SpUn004469	Unknown	18.06	14.61	8.2	62.8	39.67	17.83	0	0	27.5	4.29762e-10		up	up
SpUn024709	Unknown	18.35	72.77	49.07	81.1	61.09	24.25	0.4	0.3	63.04	4.39813e-10		up	up
SpUn036018	Unknown	14.05	14.33	12.83	35.35	11.75	9.7	0	0	19.81	4.42848e-10		up	up
SpUn049812	Unknown	8.22	12.39	14.24	14.24	17.37	14.11	0	0	19.6	4.48859e-10		up	up
SpUn044765	Unknown	10.87	12.47	13.83	11.07	14.77	13.43	0	0	13.52	4.52426e-10		up	up
SpUn046367	Unknown	32.75	48.98	45.96	35.98	19.44	35.13	0.58	1.32	12.41	4.68972e-10		up	up
SpUn034842	leucine-rich repeat/extensin 1	177.3	124.26	98.33	107.4	153.76	93.4	5.52	2.91	197.92	5.20945e-10		up	up
SpUn010616	Unknown	34.28	42.02	27.54	68.48	23.05	21.39	0	0	16.09	5.21684e-10		up	up
SpUn024322	Unknown	12.05	16.07	17.69	39.29	14.19	14.74	0	0	17.97	5.27898e-10		up	up
SpUn019287	Unknown	82.93	53.14	19.69	29.02	17.69	9.58	0	0.3	37.59	5.32182e-10		up	up
SpUn084417	Unknown	59.4	42.55	48.63	29.25	123.45	72.81	0	0.74	111.37	5.80243e-10		up	up
SpUn033739	Proline-rich extensin-like family protein	489.18	376.67	890.54	844.65	194.87	249.27	6.19	5.7	511.05	5.91559e-10		up	up
SpUn052096	Putative disease resistance protein	22.96	14.05	20.9	20.07	34.56	55.17	1.56	0.48	28.2	5.94835e-10		up	up
SpUn003531	Putative transposase	19.53	41.71	44.59	74.52	17.32	43.44	0.77	0	63.44	6.14417e-10		up	up
SpUn015361	Unknown	56.26	72.86	42.33	67.55	67.44	44.81	0	1.22	43.91	6.14417e-10		up	up
SpUn045722	12-oxophytodienoate reductase 3	11.71	10.03	20.93	8.88	15.75	18.41	0.3	0.45	40.01	6.14417e-10		up	up
SpUn049076	Chloride transporter, chloride channel (ClC) family protein	31.63	34.31	40.66	25.66	42.73	29.47	1.61	0.73	50.6	6.31631e-10		up	up
SpUn018550	Unknown	79.07	71.98	74.4	20.03	37.26	43.84	3.69	2.97	37.6	6.44391e-10		up	up
SpUn037506	Unknown	20.98	12	18.72	15.58	20.4	15.19	0	0	36.38	6.49348e-10		up	up
SpUn073247	Unknown	22.76	18.81	18.33	10.38	10.18	17.93	0	0	30.42	6.93845e-10		up	up
SpUn035487	Stigma/style cell cycle inhibitor	12.17	12.46	15.92	6.17	8.02	11.15	0	0	11.98	7.91245e-10		up	up
SpUn019857	proline-rich family protein	17.96	13.78	20.57	86.68	50.34	21.47	0	0	28.19	8.45742e-10		up	up
SpUn038246	Segment polarity protein dishevelled homolog DVL-3	326.04	298.12	228.56	1706.45	454.14	303.74	11.84	14.93	285.82	8.58078e-10		up	up
SpUn050855	Unknown	37.01	37.59	27.33	47.28	36.03	29.03	0	0	71.1	9.38919e-10		up	up
SpUn018551	Unknown	89.77	81.64	85.2	23.22	43.73	51.03	4.4	3.31	41.86	9.48726e-10		up	up
SpUn016278	Unknown	22.53	20.64	17.83	37.62	6.88	16.84	0	0	27.28	9.66858e-10		up	up
SpUn016612	Unknown	22.32	19.96	15.46	32.56	11.76	11.8	0.22	0	23.62	9.68713e-10		up	up
SpUn059450	Cyclic nucleotide-gated ion channel, putative	9.96	12.17	9.52	8.63	12.79	11.7	0	0	15.28	1.03912e-09		up	up
SpUn071802	Unknown	6.28	13.98	15.35	5.98	30.68	15.62	0	0	30.15	1.07321e-09		up	up
SpUn017946	Unknown	25.59	45.62	25.37	63.17	30.92	35.01	0.7	1.24	22.46	1.1406e-09		up	up
SpUn040969	Leucine-rich repeat resistance protein-like protein	57.83	62.41	67.18	43.15	58.58	47.94	2.35	3.29	50.2	1.19139e-09		up	up
SpUn026411	Unknown	17.17	17.6	19.98	7.91	11.82	18.88	0.4	0.46	19.55	1.23615e-09		up	up
SpUn007785	Unknown	32.35	24.66	16.3	45.83	19.64	12.64	0	0	56.31	1.25868e-09		up	up
SpUn030541	Unknown	15.94	31.2	19.66	20.77	19.1	16.72	0	0	14.8	1.27422e-09		up	up
SpUn059383	Unknown	35.78	47.15	43.99	37.27	39.51	27.98	0	0	52.97	1.37999e-09		up	up
SpUn008536	Serine/threonine-protein phosphatase	53.07	36.07	26.77	45.09	46.84	31.6	0.38	1.71	49.56	1.40293e-09		up	up
SpUn046363	Unknown	14.89	37.19	54.81	113.76	34.5	18.07	0	0	22.95	1.49564e-09		up	up
SpUn031656	Mitochondrial ATP synthase g subunit family protein	107.22	106.54	95.92	82.7	116.52	114.9	5.38	5.59	58.43	1.50249e-09		up	up
SpUn026310	S-adenosyl-L-methionine-dependent methyltransferases superfamily protein	45.41	46.66	59.12	16.19	23.09	32.54	2.79	1.72	19.55	1.51501e-09		up	up
SpUn030110	Unknown	627.12	477.29	205.11	303.45	158.21	336.8	10.3	11.03	197.73	1.52355e-09		up	up
SpUn059451	Cyclic nucleotide-gated ion channel, putative	22.53	25.37	25.57	16.62	19.17	19.6	0	0	28.26	1.52381e-09		up	up
SpUn017501	LisH dimerisation motif;WD40/YVTN repeat-like-containing domain	39.72	33.57	37.08	82.56	55.36	37.72	1.56	0.78	93.1	1.56538e-09		up	up
SpUn030390	Unknown	14.36	22.35	13.38	63.59	30.13	30.59	0.28	1.7	17.14	1.58785e-09		up	up
SpUn035997	Unknown	22.04	35.68	38.57	45.71	18.94	8.65	0	0	24.97	1.64777e-09		up	up
SpUn050400	Unknown	10.34	5.41	10.35	47.62	42.23	17.48	0	0	33.65	1.66524e-09		up	up
SpUn035147	F-box/RNI-like superfamily protein	8.47	9.76	11.35	9.13	11.77	10.53	0	0	9.35	1.69119e-09		up	up
SpUn054046	ATP synthase alpha/beta family protein	24.11	9.95	20.74	12.74	39.05	20.45	0	0.46	32.67	1.70071e-09		up	up
SpUn036663	Unknown	17.94	12.55	16.3	12.36	15.54	22.24	0.26	0.2	17.14	1.74507e-09		up	up
SpUn007401	Unknown	8.93	11.31	11.8	16.68	11.63	11.13	0	0	8.88	1.74573e-09		up	up
SpUn049648	Pumilio-like protein	11.03	12.56	15.54	11.35	7.64	9.45	0	0	8.68	1.79278e-09		up	up
SpUn017947	Unknown	24.66	42.58	23.79	60.58	29.4	32	0.69	1.22	21.09	1.83942e-09		up	up
SpUn019773	Universal stress family protein	21.9	11.32	9.95	36.06	8.43	8.89	0	0	16.11	1.87981e-09		up	up
SpUn050318	Serine carboxypeptidase-like 18	30	12.67	18.96	19.25	17.02	16.33	0.31	0	15.08	1.94457e-09		up	up
SpUn022888	F-box family protein	8.94	6.82	11.23	8.58	22.35	11.58	0.2	0	17.88	1.99016e-09		up	up
SpUn041974	Unknown	52.41	49.47	23.78	38.97	34.6	33.84	0.65	1.7	41.81	1.99285e-09		up	up
SpUn018002	Unknown	14.52	17.4	13.95	9.95	18.49	7.79	0	0	16.92	2.008e-09		up	up
SpUn028268	Unknown	33.28	7.7	22.69	38.72	37.52	22.91	0	0	29.16	2.02569e-09		up	up
SpUn008103	Unknown	46.05	46.22	42	13.75	59.42	58.52	0	0	28.4	2.08485e-09		up	up
SpUn022886	F-box family protein	8.16	6.3	9.98	7.93	20.59	10.7	0.19	0	17.43	2.09191e-09		up	up
SpUn031832	Unknown	20.67	20.11	20.38	11.73	28.62	23.35	0	0.72	35.22	2.11468e-09		up	up
SpUn003822	Cyclic nucleotide-gated ion channel, putative	11.93	11.19	9.31	9.29	11.34	12.36	0	0.28	14.2	2.15438e-09		up	up
SpUn052860	Unknown	158.2	130.78	242.17	24.62	137.02	204.2	4.75	3.58	46.19	2.19935e-09		up	up
SpUn055925	Vesicle-associated membrane protein, putative	20.44	22.25	11.18	9.33	16.8	18.66	0.82	0.12	12.88	2.21729e-09		up	up
SpUn043025	UDP-glycosyltransferase 1	47.05	38.25	26.45	73.32	145.97	52.48	3.07	4.33	51.01	2.33576e-09		up	up
SpUn058482	Unknown	44.82	49.45	64.56	15.72	40.88	48.08	0	0	36.06	2.35074e-09		up	up
SpUn004690	Unknown	7.58	7.7	9.43	16.95	18.85	17.69	0	0.21	22.77	2.41711e-09		up	up
SpUn000089	Unknown	19.41	12.24	13.49	45.68	26.58	26.36	1.18	0.89	24.32	2.42195e-09		up	up
SpUn050316	serine carboxypeptidase-like 19	16.45	12.09	10.68	8.47	13.36	12.68	0	0	8.6	2.56299e-09		up	up
SpUn018734	Filamin-binding LIM protein 1	28.44	24.24	40.58	24.89	41.82	29.92	1.54	0.29	56.15	2.78015e-09		up	up
SpUn026860	Unknown	18.26	31.4	29.44	23.97	19.2	26.85	0.75	0	53.29	2.85204e-09		up	up
SpUn015658	Unknown	25.61	20.34	17.39	26.31	11.34	11.12	0	0	36.79	2.97129e-09		up	up
SpUn007063	Unknown	23.9	29.33	27.56	22.26	17.15	28.98	0.44	0	34.72	2.99514e-09		up	up
SpUn029280	Synaptosomal-associated protein 30	14.72	13.46	9.01	8.92	13.14	15.37	0.31	0.47	11	3.34031e-09		up	up
SpUn044784	Unknown	13.69	14.19	12.31	5.2	14.29	10.68	0	0	19.75	3.37703e-09		up	up
SpUn005499	Unknown	110.82	123.98	83.58	329.51	89.9	70.13	2.66	2	243.69	3.38854e-09		up	up
SpUn014596	40S ribosomal protein S23	72.64	67.63	97.88	41.24	46.45	74.05	2.66	1.34	24.08	3.51498e-09		up	up
SpUn015441	glutamine dumper 4	55.72	32.83	18.41	43.28	37.46	29.57	0	0	57.97	3.51807e-09		up	up
SpUn054908	Leucine-rich repeat receptor-like protein kinase family protein	13.21	13.06	11.81	20.46	19.56	14.89	0	0	14.25	3.72562e-09		up	up
SpUn028893	serine carboxypeptidase-like 7	13.5	15.43	21.29	19.21	18.83	17.13	1.09	0.31	10.25	3.74704e-09		up	up
SpUn056606	Phosphatidylinositol:ceramide inositolphosphotransferase 2	8.82	10.39	11.92	7.21	27.03	16.18	0.38	0.28	14.06	3.82673e-09		up	up
SpUn056610	Phosphatidylinositol:ceramide inositolphosphotransferase 2	8.58	9.68	11.86	7.09	26.44	15.91	0.37	0.28	13.83	4.1144e-09		up	up
SpUn054821	Unknown	26.45	17.8	9.28	12.19	50.18	35.79	0.61	0.46	77.63	4.42344e-09		up	up
SpUn085254	conserved peptide upstream open reading frame 30	90.21	127.75	44.78	411.1	210.95	111.43	6.87	2.87	200.16	4.43984e-09		up	up
SpUn017378	Unknown	35.11	38.41	44.47	31.77	42.41	48.85	0	0	45.59	4.45038e-09		up	up
SpUn052324	Protein kinase-like protein	32.99	31.72	27.48	8.41	26.52	25.54	0	1.13	40.57	4.47246e-09		up	up
SpUn005010	Unknown	45.92	29.83	41.49	20.35	53.32	51.03	0	0	37.75	4.66032e-09		up	up
SpUn034214	glycine-rich RNA-binding protein 3	168.97	25.12	70.47	25.48	137.98	12.88	0	0	4.48	4.84371e-09		up	up
SpUn057870	Flowering time control protein FCA, putative	13.61	24	21.69	8.5	21.13	24.25	0	0	19.55	5.10294e-09		up	up
SpUn038389	Membrane steroid-binding protein	202.12	192.32	239	232.92	224.6	137.87	9.22	10.92	218.54	5.44303e-09		up	up
SpUn056603	Unknown	20.41	23.01	22.73	16.18	52.52	32.37	0.86	0.32	34.44	5.51162e-09		up	up
SpUn010448	Unknown	15.66	14.39	12.5	33.04	20.45	20.85	0	0.87	19.28	5.59512e-09		up	up
SpUn033738	extensin proline-rich 1	258.9	199.12	517.25	671.04	105.54	149.86	2.95	4.44	307.44	6.0999e-09		up	up
SpUn018223	Unknown	16.5	19.88	19.25	11.34	31.68	13.83	0	0	20.67	6.1715e-09		up	up
SpUn013603	Unknown	48.28	26.84	43.18	23.83	58.32	47.21	0	0	52.86	6.29152e-09		up	up
SpUn031598	Unknown	14.32	15.45	17.96	11.21	15.83	14.44	0	0	37.8	6.34136e-09		up	up
SpUn032566	Unknown	15.09	65.98	25.83	5.51	58.9	91.84	0.36	0	45.61	6.36491e-09		up	up
SpUn015009	Unknown	95.36	57.8	75.53	23.93	46.63	56.65	4.28	0.92	39.63	6.99983e-09		up	up
SpUn000970	Unknown	18.97	18.95	14.94	21.91	18.14	12.62	0	0	9.03	7.29134e-09		up	up
SpUn041663	Chloroplast sensor kinase	19.63	24.64	24.68	9.41	28.3	31.71	1.2	0.9	21.44	7.30143e-09		up	up
SpUn084997	Unknown	66.86	111.45	56.71	104.28	41.95	70.78	0.93	1.4	58.55	7.84649e-09		up	up
SpUn050477	Protein trichome birefringence-like 35	7	10.18	6.23	10.48	20.51	12.01	0	0	12.94	7.90356e-09		up	up
SpUn024403	Unknown	622.84	532.58	574.24	413.54	235.74	311.73	21.08	4.14	410.71	8.11217e-09		up	up
SpUn036023	Ent-kaurene synthase	13.76	13.39	11.69	38.86	11.85	12.06	0.23	0.17	21.88	8.18972e-09		up	up
SpUn036350	Heavy metal transport/detoxification superfamily protein	14.29	13.58	15.51	11.04	28.46	23.16	1.06	0.67	31.81	8.26396e-09		up	up
SpUn027293	Unknown	17.27	25.84	19.2	11.46	17.07	25.47	0.37	0	21.28	8.3128e-09		up	up
SpUn057345	UDP-glycosyltransferase 1	56.94	87.11	63.63	47.62	164.96	63.84	2.94	4.92	41.39	8.63172e-09		up	up
SpUn041352	Unknown	67.12	60.59	52.76	155.79	91.14	80.32	3.56	5.56	210.15	8.71314e-09		up	up
SpUn036526	Unknown	29.95	28.13	21.99	8.03	8.57	12.93	0.69	0.26	25.19	8.86757e-09		up	up
SpUn074376	Unknown	13.06	20.67	17.55	40.48	35.19	7.03	0	0	178.42	8.90454e-09		up	up
SpUn057872	Flowering time control protein FCA, putative	14.33	25.42	23.87	8.53	21.77	22.04	0	0.28	20.69	8.97751e-09		up	up
SpUn046548	Unknown	12.01	9.44	12.49	5.7	9.21	5.96	0	0	18.21	9.56207e-09		up	up
SpUn057749	Protein AUXIN SIGNALING F-BOX	13.94	9.35	20.42	36.31	65.82	45.6	1.41	0	75.7	9.56388e-09		up	up
SpUn029754	Unknown	24.25	22.2	25.57	5.32	31.07	24.7	0	0	31.91	9.56412e-09		up	up
SpUn022134	Unknown	9.13	12.19	28.72	8.26	32.44	33.01	0	0	27.01	9.56535e-09		up	up
SpUn001229	Unknown	21.48	24.43	13.81	26.52	13.88	11.19	0	0	14.62	9.84748e-09		up	up
SpUn045877	Unknown	27.61	25.98	26.81	69.15	63.32	63.83	5.03	2.24	24.18	1.09937e-08		up	up
SpUn020321	Polynucleotidyl transferase, ribonuclease H-like superfamily protein	24.87	21.58	24.17	25.48	18.02	30.16	0.46	0	41.71	1.1204e-08		up	up
SpUn029221	Ferredoxin-like protein	23.64	23.55	26.59	17.93	21.53	20.78	1.36	0.85	18.21	1.12264e-08		up	up
SpUn042937	histone H2A 2	25.65	26.11	29.01	10.59	20.99	33.07	0.74	1.49	30.25	1.13975e-08		up	up
SpUn031170	Unknown	23.14	25.2	21.52	21.52	16.77	18.87	0.4	0	6.82	1.14055e-08		up	up
SpUn010436	Serine/threonine-protein phosphatase	37.95	39.16	28.49	47.26	45.93	37.16	0.34	3.11	52.22	1.17945e-08		up	up
SpUn010526	Unknown	112.02	38.47	56.22	76.16	18.5	7.63	0	0.29	22.97	1.28174e-08		up	up
SpUn017685	Protein phosphatase 2c, putative	19.07	15.68	11.6	9.04	6.14	10.79	0	0	7.98	1.2835e-08		up	up
SpUn008155	transcription factor-related	139.74	125.58	58.69	88.83	45.08	47.21	3.26	2.45	51.22	1.3603e-08		up	up
SpUn026149	Leucine-rich repeat (LRR) family protein	9.29	16.35	11.52	144.13	25.69	11.82	0.27	1.61	28.15	1.42384e-08		up	up
SpUn016271	Putative receptor-like protein kinase 4	14.68	13.27	18.48	14.14	7.12	17.57	0.65	0.63	19.38	1.52107e-08		up	up
SpUn011221	Unknown	6.57	6.25	8.53	7.71	11.78	9.36	0	0	10.41	1.56698e-08		up	up
SpUn037735	proline-rich family protein	18.65	13.62	23.78	58.05	36.73	24.07	0.18	2.39	28.01	1.58241e-08		up	up
SpUn044761	Unknown	8.19	15.82	13.34	15.25	18.08	17.28	0	0	8.52	1.62947e-08		up	up
SpUn026231	Unknown	22.82	23.38	20.02	28.11	45.73	23.34	1.08	1.08	23.46	1.77174e-08		up	up
SpUn026558	Probable basic-leucine zipper transcription factor P	63.86	57.07	47.04	20.31	15.43	30.19	2.49	0	54.58	1.78591e-08		up	up
SpUn016319	Tyrosine aminotransferase 2	22.79	21.78	23.67	116.66	38.7	24.08	1.22	0.46	101.36	1.79444e-08		up	up
SpUn060049	Unknown	17.14	21.28	41.89	10.2	23.48	30.94	0.44	0	24.75	1.82885e-08		up	up
SpUn037594	Unknown	19.37	19.34	16.96	26.3	20.71	14.82	0	0	10.6	1.87955e-08		up	up
SpUn035045	Starch binding domain containing protein	21.73	32.35	21.78	8.97	12.14	21.8	1.02	1.53	9.46	1.88865e-08		up	up
SpUn038743	Sugar transporter, putative	7.88	11.96	18.35	27.37	14.52	9.88	0.25	0	21.38	1.89276e-08		up	up
SpUn079215	Unknown	18.59	23.04	18.2	20.56	29.7	42.13	0	0	58.22	1.99247e-08		up	up
SpUn065669	Unknown	8.97	8.49	8.75	8.05	13.7	13.17	0	0	13.18	2.03778e-08		up	up
SpUn036891	ROX1 homologue	147.26	147.36	145.08	109.02	95.09	138.84	2.5	12.25	245.99	2.05399e-08		up	up
SpUn031131	Unknown	67.51	26.07	39.29	41.19	54.99	19.36	1.16	0	33.88	2.1281e-08		up	up
SpUn054206	Putative GTP-binding protein	13.45	12.86	10.13	6.93	21.59	15.34	0	0	34.37	2.13791e-08		up	up
SpUn057227	Enolase	10.81	8.5	17.2	11.94	16.6	18.48	0	0	14.95	2.14527e-08		up	up
SpUn057226	Enolase	10.33	7.99	15.93	11.22	15.22	17.59	0	0	14.04	2.16713e-08		up	up
SpUn040493	Unknown	103.39	217.76	95.98	226.82	88.64	142.6	5.26	5.06	90.56	2.17988e-08		up	up
SpUn021376	Unknown	18.87	14.76	30.54	9.6	33.5	38.05	0.44	0	9.85	2.26468e-08		up	up
SpUn002702	Unknown	10.23	12.55	12.41	8.75	10.77	8.86	0	0	6.55	2.28443e-08		up	up
SpUn054532	Oxidoreductase, zinc-binding dehydrogenase family protein	14.95	19.52	20.62	7.12	5.61	42.57	0.25	0	10.95	2.34442e-08		up	up
SpUn041175	Putative orcinol O-methyltransferase	11.04	9.65	11.09	11.24	16.89	16.33	0.21	0.62	12.08	2.37776e-08		up	up
SpUn042175	Putative uncharacterized protein T20O10_20	44.49	56.79	43.01	39.67	36.11	47.13	2.07	3.39	27.27	2.421e-08		up	up
SpUn053735	Unknown	30.42	53.42	60.65	12.6	54.94	47.84	0	0	27.18	2.44303e-08		up	up
SpUn016639	Pentatricopeptide repeat-containing protein, putative	32.13	31.77	21.65	10.08	10.58	21.51	1.68	0	9.55	2.67142e-08		up	up
SpUn039916	Nuclear fusion defective 6	69.55	93.17	46.49	71.4	56.67	48.27	3.59	2.25	36.89	2.74104e-08		up	up
SpUn042173	Putative uncharacterized protein T20O10_20	44.01	57.21	42.47	40.14	36.2	46.86	2.11	3.46	27.69	2.847e-08		up	up
SpUn039911	Nuclear fusion defective 6	69.77	93.04	45.58	71.29	56.58	48.52	3.58	2.25	36.68	2.86627e-08		up	up
SpUn054205	Putative GTP-binding protein	13.77	12.84	9.44	6.92	21.31	14.86	0	0	34.83	2.88089e-08		up	up
SpUn018101	DNA mismatch repair protein MutS, type 2	54.1	67.88	65.11	48.36	38.26	29.57	1.65	0.62	58.62	3.3681e-08		up	up
SpUn064959	Unknown	13.87	5.41	13.25	28.35	12.59	20.89	0.31	0	18.45	3.49894e-08		up	up
SpUn035782	Acyl carrier protein	6.49	8.62	11.06	12.03	7.33	12.01	0	0	8.94	3.51822e-08		up	up
SpUn044760	Unknown	9.65	14.9	14.07	14.22	17	16.21	0	0.23	6.95	3.77624e-08		up	up
SpUn055681	Unknown	38.01	40.57	58.52	12.47	19.98	17.69	0	0.59	14.54	3.77785e-08		up	up
SpUn022975	Unknown	32.55	46.93	63.26	9.65	54.72	104.27	1.02	1.16	16.87	3.96862e-08		up	up
SpUn047098	armadillo repeat kinesin 3	9.39	6.71	13.11	5.03	15.53	11.56	0	0	10.26	4.22963e-08		up	up
SpUn073016	Unknown	56.12	47.7	26.91	45.83	35.99	63.11	0	0.7	42.97	4.32182e-08		up	up
SpUn073865	Unknown	9.64	12.54	19.6	29.86	15.94	22.1	0	0	32.2	4.46731e-08		up	up
SpUn024671	Protein of unknown function (DUF1336)	17.11	12.95	21.05	12.54	13.54	10.31	0	0	44.59	4.77183e-08		up	up
SpUn009160	Unknown	149.9	137.72	107.09	161.66	138.3	129.93	10.61	2.85	145.87	4.92411e-08		up	up
SpUn059777	Unknown	23.41	23.31	25.83	23.74	16.03	27.84	0.48	0	56.28	5.16153e-08		up	up
SpUn027437	Unknown	10.61	13.41	9.21	9.67	13.07	9.99	0	0	26.68	5.18204e-08		up	up
SpUn052093	Cc-nbs-lrr resistance protein	15.53	9.31	11.61	10.86	21.6	35.02	0.59	0.44	16.54	5.19543e-08		up	up
SpUn057802	Unknown	11.29	13.16	19.97	6.42	15.83	13.83	0	0	17.56	5.4847e-08		up	up
SpUn058742	Unknown	8.89	5.7	11.11	6.85	18.98	12.68	0.22	0	14.34	5.49982e-08		up	up
SpUn020654	Oxidoreductase/ transition metal ion binding protein	76.59	40.93	37.8	359.84	86.83	53.81	4.59	4.84	157.97	5.64616e-08		up	up
SpUn041711	Unknown	10.63	7.59	9.3	6.5	15.62	14.59	0	0	12.06	5.72159e-08		up	up
SpUn065894	Unknown	23.49	19.88	18.56	17.81	11.68	12.23	0	0	12.83	5.84926e-08		up	up
SpUn054065	DNA-directed RNA polymerase V subunit 5A	12.29	8.77	6.52	5.12	14.65	7.54	0.18	0	14.82	5.86253e-08		up	up
SpUn017017	Gibberellin-regulated protein 5	9.87	15.54	48.38	10.89	61.56	65.54	0.77	0.58	24.34	5.8744e-08		up	up
SpUn031833	Unknown	16.07	23.06	16.99	13.09	28.23	20.21	0	0.8	37.98	5.8805e-08		up	up
SpUn000937	Cytochrome P450, putative	19.48	14.8	20.66	8.49	20.05	21.67	0	0	15.07	5.90718e-08		up	up
SpUn063589	Putative retroelement pol polyprotein	11.94	10.1	6.5	10.32	6.36	8.65	0	0	18.39	6.16309e-08		up	up
SpUn036162	Unknown	13.21	20.9	29.51	7.11	10.9	9.5	0	0	9.29	6.29766e-08		up	up
SpUn052372	Tudor/PWWP/MBT superfamily protein	54.18	76.08	83.33	70	121.66	110.4	4.87	8.66	91.42	6.30701e-08		up	up
SpUn030726	DNA-directed RNA polymerase II subunit RPB1 (Fragments)	450.9	370.86	454.19	1051.03	719.13	497.64	43.68	24.71	820.99	6.75019e-08		up	up
SpUn029894	Heat stress transcription factor B-2b	13.42	19.94	18.02	7.16	13.39	31.64	0	0	10.28	6.93831e-08		up	up
SpUn054210	Putative GTP-binding protein	13.63	13.35	9.24	6.81	21.83	14.47	0	0	35.49	7.21575e-08		up	up
SpUn004429	Unknown	14.3	9.41	18.21	21.06	16.43	7.03	0	0	25.32	7.23227e-08		up	up
SpUn047716	Uridine kinase	13.07	8.3	6.77	5.74	8.27	15.42	0	0	9.05	7.47785e-08		up	up
SpUn059448	Cyclic nucleotide-gated ion channel, putative	19.16	23.83	18.99	18.78	16.59	17	0	0	26.2	7.47945e-08		up	up
SpUn039879	F-box family protein	5.46	9.36	8.32	15.01	9.74	11.2	0	0	15.45	7.55456e-08		up	up
SpUn005868	O-methyltransferase 1	96.77	64.08	52.32	63.54	34.39	21.55	2.35	0.44	54.06	7.58858e-08		up	up
SpUn011464	Defensin D2	3313.34	2933.13	2009.39	5030.51	2032.63	2202.15	22.14	133.04	2322.92	7.61127e-08		up	up
SpUn002960	Arabinogalactan protein	26.76	45.32	35.37	27.24	57.27	37.14	3.2	1.4	55.08	7.71252e-08		up	up
SpUn049820	Unknown	5.14	8.54	10.29	5.55	13.77	13.84	0	0	12.99	7.71252e-08		up	up
SpUn077459	Unknown	22.14	37.04	50.73	19.54	32.9	28.29	0	0.52	22.76	7.76031e-08		up	up
SpUn036660	Unknown	8.82	7.1	9.88	6.49	15.27	14.47	0	0	9.51	8.01825e-08		up	up
SpUn000435	Peptidyl-prolyl cis-trans isomerase B, ppib, putative	44.21	89.09	52.95	96.34	37.68	47.14	1.62	3.16	132.95	8.15305e-08		up	up
SpUn056023	Unknown	20.56	24.44	9.98	10.03	8.03	9.18	0	0.23	5.11	8.67759e-08		up	up
SpUn000984	Extensin	198.73	163.22	308.83	77.84	320.55	178.27	11.98	1.5	296.88	9.0435e-08		up	up
SpUn030986	Unknown	23.12	22.25	13.62	21.62	26.04	24.15	0	0	35.73	9.07668e-08		up	up
SpUn019463	Non-specific lipid-transfer protein	329.77	174.96	75.01	3388.52	183.99	60.06	4.93	9.1	459.22	9.08658e-08		up	up
SpUn049460	Unknown	9.54	8.07	8.86	7.7	15.6	18.2	0	0.36	12.31	9.13503e-08		up	up
SpUn016280	Mitochondrial transcription termination factor family protein	30.68	34.78	23.1	56.66	30.26	37.86	1.45	2.19	26.84	9.33732e-08		up	up
SpUn027277	Unknown	15.92	14.28	12.16	9.11	15.01	12.89	0	0	12.78	9.37853e-08		up	up
SpUn025655	Ribosomal protein L37	22.99	16.29	33.4	10.24	38.04	38.35	1.31	0.74	16.58	9.5066e-08		up	up
SpUn041728	Trypsin inhibitor 3	1199.43	1201.41	551.6	587.61	382.91	1006.44	28.88	57.48	814.43	9.91019e-08		up	up
SpUn058956	Protein TIC 62, chloroplastic	118.13	99.04	118.17	119.13	116.04	121.09	9.18	7.68	189.24	1.01479e-07		up	up
SpUn004029	Unknown	46.5	88.83	68.1	49.47	81.3	94.64	5.29	4.42	53.12	1.05244e-07		up	up
SpUn058876	Unknown	19.1	22.31	9.98	15.09	16.63	23.29	0.8	0.4	20.27	1.07001e-07		up	up
SpUn052377	Tudor/PWWP/MBT superfamily protein	57.11	81.6	88.84	73.05	127.27	115.19	5.24	9.6	96.16	1.07021e-07		up	up
SpUn001802	AAA-type ATPase family protein / ankyrin repeat family protein	13.55	11.32	13.48	5.04	11.72	14.89	0.55	0.82	16.09	1.09533e-07		up	up
SpUn041662	Chloroplast sensor kinase	17.33	26.51	21.14	10.08	28.43	34.18	0.71	0.8	22.91	1.12315e-07		up	up
SpUn009310	F-box/RNI-like/FBD-like domains-containing protein	10.54	7.03	11.89	7.58	13.6	13.03	0	0	12.49	1.14999e-07		up	up
SpUn034216	Heterogeneous nuclear ribonucleoproteins A2/B1	126.47	18.98	52.76	21.98	128.7	9.76	0.52	0	2.78	1.16391e-07		up	up
SpUn010415	Rhodanese-like family protein-like protein	71.68	75.84	55.9	48.47	23.31	27.5	3.08	2.85	35.77	1.20858e-07		up	up
SpUn054209	Putative GTP-binding protein	16.23	14.25	11.15	8.22	24.94	16.88	0	0	41.54	1.22553e-07		up	up
SpUn030536	Unknown	19.55	17.58	19.38	10.74	11.98	12.36	0	0	11.57	1.25249e-07		up	up
SpUn022647	Unknown	17.52	18.91	17.48	16.6	27.55	32.01	0	0	63.46	1.2734e-07		up	up
SpUn043512	Unknown	2311.21	2465.95	1816.89	11896.9	7738.55	2548.02	325.14	133.87	6852.37	1.27852e-07		up	up
SpUn037942	Nitrilase/cyanide hydratase and apolipoprotein N-acyltransferase family protein	133.98	145.63	163.81	290.34	173.1	114.02	10.9	2.73	278.74	1.31513e-07		up	up
SpUn046637	Transducin/WD40 repeat-like superfamily protein	11.93	15.22	23.9	9.33	13.5	17.63	0.34	0	8.09	1.36179e-07		up	up
SpUn024697	Unknown	30.93	39.91	38.77	21.2	26.58	42.23	0.6	1.35	24.42	1.38137e-07		up	up
SpUn000126	Unknown	16.21	17.27	24.63	10.45	11.31	16.89	0	0.29	13.3	1.38803e-07		up	up
SpUn072772	Unknown	45.23	43.08	19.19	9.47	17.2	22.71	0.52	0.79	8.33	1.39751e-07		up	up
SpUn053137	Unknown	12.31	11.75	10.61	11.87	27.8	12.24	0	0.25	9.76	1.51787e-07		up	up
SpUn055885	Unknown	21.44	28.76	25.65	14.15	24.78	22.2	0	0.41	21.61	1.60366e-07		up	up
SpUn055365	Tropinone reductase, putative	8.9	19.46	14.18	22	37.07	29.63	0.85	0.64	15.44	1.60697e-07		up	up
SpUn028404	Putative uncharacterized protein MAA21_20	22.42	20.2	17.55	23.05	18.94	25.32	0.41	0.61	21.44	1.61295e-07		up	up
SpUn085472	Unknown	30.79	31.17	21.95	58.93	13.42	17.1	0	0.97	14.11	1.61805e-07		up	up
SpUn033727	Thioredoxin-like 1-2, chloroplastic	9.07	15.82	11.19	5.74	8.22	10.26	0	0	8.57	1.6619e-07		up	up
SpUn027075	Unknown	13.68	10.67	11.32	5.14	16.36	11.08	0	0	24.26	1.77482e-07		up	up
SpUn029311	RNA-directed DNA polymerase (reverse transcriptase)-related family protein	8.63	7.81	9.94	5.67	9.99	13.67	0	0	6.51	1.84725e-07		up	up
SpUn025531	Unknown	40.41	37.69	52.42	42.66	39.78	32.37	0	3.86	42.18	1.85753e-07		up	up
SpUn035326	Unknown	14.07	16.64	13.5	8.9	11.74	10.11	0	0	8.05	1.8635e-07		up	up
SpUn036662	Unknown	9.2	12.06	8.03	8.92	14.41	12.04	0	0	8.66	1.97934e-07		up	up
SpUn053259	Mitochondrial processing peptidase beta subunit	7.15	7.72	10.13	10.57	11.11	17	0	0.36	7.75	2.01404e-07		up	up
SpUn012767	Unknown	190.85	185.04	176.81	228.41	101	134.56	10.43	8.22	201.43	2.14224e-07		up	up
SpUn046293	Unknown	25.38	18.49	27.88	29.07	20.54	17.06	0	0	29.83	2.22508e-07		up	up
SpUn041393	Unknown	8.74	15.57	21.96	8.6	16.64	19.4	0	0	18.05	2.23278e-07		up	up
SpUn013527	26S proteasome non-ATPase regulatory subunit	8.92	8.25	10.29	12.49	9.65	7.9	0	0	8.59	2.24156e-07		up	up
SpUn027167	60S ribosomal protein L32, putative	730.22	427.07	447.94	327.52	312.87	384.66	31.52	39.14	338.1	2.29508e-07		up	up
SpUn041629	Pentatricopeptide repeat-containing protein	20.57	27.08	32.89	16.75	21.91	22.12	1.15	0.87	13.5	2.29508e-07		up	up
SpUn050602	Unknown	220.95	208.16	161.29	151.61	129.82	120.43	13.81	10.39	273.1	2.29508e-07		up	up
SpUn039912	Nuclear fusion defective 6	78.91	103.61	51.56	80.02	64.16	54.37	5	3.76	41.1	2.32736e-07		up	up
SpUn031685	Unknown	26.94	33.13	19.46	10.63	10.22	32.23	0	0	5.3	2.39103e-07		up	up
SpUn017893	RWP-RK domain-containing protein	22.6	22.12	19.11	34.96	39.82	28.81	0.49	1.85	46.53	2.41969e-07		up	up
SpUn044909	Thioesterase-like protein	30.16	38.96	40	32.72	44.66	37.65	2.83	3.65	38.49	2.42709e-07		up	up
SpUn046294	Unknown	34.13	25.68	35.01	39	28.31	23.25	0	0	40.64	2.4713e-07		up	up
SpUn046757	Kinase, putative	14.04	13.13	14.54	6.68	14.33	17.44	0.67	1.01	20.73	2.47981e-07		up	up
SpUn039229	AT4g27390/M4I22_200	25.91	26.15	17.89	22.39	20.93	22.45	1.45	1.45	28.08	2.55187e-07		up	up
SpUn050834	Fad oxidoreductase, putative	39.64	27.63	26.19	21.86	23.34	21.65	0	0	22.59	2.61093e-07		up	up
SpUn005083	Ribonuclease H-like superfamily protein	8.53	8.59	15.29	11.98	7.55	8.75	0	0	10.5	2.69847e-07		up	up
SpUn058296	Unknown	19.86	18.03	16.32	7.23	14.57	14.17	0	0	10.84	2.7097e-07		up	up
SpUn027077	Unknown	9.4	12.38	7.67	5.63	19.03	14.58	0.26	0	25.83	2.74941e-07		up	up
SpUn025277	Putative uncharacterized protein OJ1118_F01.23	12.05	15.76	24.18	12.12	16.75	15.35	1.06	0	15.23	2.84844e-07		up	up
SpUn048192	Unknown	22.4	20.36	16.83	20.48	17.78	16.65	0.44	0	15.48	2.84844e-07		up	up
SpUn048796	Nucleoporin autopeptidase	45.6	35.15	40.13	22.78	28.81	32	3.51	2.49	68.86	2.90736e-07		up	up
SpUn046554	Malate dehydrogenase	76.06	104.65	71.58	139.39	109.14	84.08	6.39	8.68	116.49	3.00465e-07		up	up
SpUn034456	Bromodomain-containing protein DDB_G0271118	40.18	43.36	32.59	72.51	35.74	23.33	0	0.64	44.05	3.00773e-07		up	up
SpUn028417	Unknown	34.84	41.87	29.43	5.85	45.04	42.02	0	0.51	51.81	3.00933e-07		up	up
SpUn064918	actin depolymerizing factor 9	17.09	15.24	19.65	31.78	28.28	23.24	0	0	34.37	3.00933e-07		up	up
SpUn052575	Unknown	5.27	7.86	6.56	5.26	13.6	19.29	0	0	10.33	3.03884e-07		up	up
SpUn011106	Unknown	31.72	14.92	30.64	19.32	31.24	31.99	0	0	28.31	3.0395e-07		up	up
SpUn050476	Protein trichome birefringence-like 35	7.47	9.34	5.72	9.07	26.23	12.96	0	0	15.26	3.32895e-07		up	up
SpUn052376	Tudor/PWWP/MBT superfamily protein	34.07	47.38	51.87	43.84	77.09	70.12	4.43	5.72	57.41	3.40184e-07		up	up
SpUn054080	Unknown	23.76	24.7	18.76	6.29	14.91	33.31	0	0	14.69	3.41741e-07		up	up
SpUn022648	Unknown	15.3	19.61	15.59	14.28	26.11	26.8	0	0	52.01	3.41981e-07		up	up
SpUn025766	Unknown	25.76	23.04	19.26	21.16	16.46	25.29	0	0	24.61	3.42227e-07		up	up
SpUn029231	Amine oxidase	51.67	43.66	34.43	53.49	47.85	36.35	3.8	1.99	51.08	3.42247e-07		up	up
SpUn020207	F-box protein	12.61	12.7	14.89	15.74	16.69	15.49	0.63	0	13.04	3.44856e-07		up	up
SpUn010344	Unknown	8.22	12.52	20.07	10.88	13.15	19	0	0	6.29	3.48724e-07		up	up
SpUn034546	Metallothionein	53.56	28.19	63.88	73.13	66.51	23.6	3.06	1.61	42.87	3.50438e-07		up	up
SpUn017896	3'-5' exonuclease domain-containing family protein	59.41	52.18	43.46	30.38	43.66	31.03	1.03	4.67	47.27	3.5247e-07		up	up
SpUn026543	MACPF domain-containing protein	16.96	10.68	12.37	6.23	13.32	7.72	0	0	8.96	3.53174e-07		up	up
SpUn039910	Nuclear fusion defective 6	101.62	84.79	64.23	72.22	61.26	56.57	5.39	5.95	54.26	3.6268e-07		up	up
SpUn006493	Unknown	295.64	314.13	217.19	584.51	152.92	225.7	15.45	5.23	366.73	3.63914e-07		up	up
SpUn036892	Probable ATP-dependent RNA helicase ddx42	118.09	118.04	111.3	85.4	71.09	101.74	2.41	12.72	247.74	3.63914e-07		up	up
SpUn044167	Unknown	28.74	27.32	23.06	19.5	34.22	40.25	0.64	0.48	40.83	3.64884e-07		up	up
SpUn056958	Unknown	28.74	17.19	18.16	18.23	20.6	17.64	0	0	13.67	3.6536e-07		up	up
SpUn044905	KH domain-containing family protein	57.46	73.94	44.99	71.22	85.97	75.81	6.9	4.27	80.87	3.69065e-07		up	up
SpUn050166	Unknown	21.97	48.17	33.65	15.15	50.56	43.38	0.65	0.98	44.75	3.73558e-07		up	up
SpUn033251	Major latex protein, putative	38.22	21.06	34.47	21.15	54.81	60.88	3.68	2.08	16.48	3.74208e-07		up	up
SpUn056124	Polyphenol oxidase	241.87	98	194.84	190.23	33.79	86.7	4.53	3.84	242.97	3.78764e-07		up	up
SpUn022302	O-acyltransferase WSD1	18.12	22.64	36.55	14.89	11.06	9.78	0.45	0	23.95	3.88896e-07		up	up
SpUn053215	S-adenosyl-L-methionine-dependent methyltransferases superfamily protein	27.46	9.46	11.58	44.91	19.06	33.91	1.67	1.51	1.07	3.91773e-07		up	up
SpUn036951	Unknown	6.58	7.1	6.76	6.28	6.18	13.26	0	0	13.81	3.94064e-07		up	up
SpUn037059	Cytochrome P450, putative	19.62	7.54	30.55	41.22	11.69	18.61	0	0	31.27	4.03735e-07		up	up
SpUn052375	Tudor/PWWP/MBT superfamily protein	37.32	52.43	57.8	48.42	85.79	78.04	5.08	6.36	63.61	4.06703e-07		up	up
SpUn017851	Ribosomal protein S21 family protein	57.97	50.8	50.37	39.12	30.29	32.19	2.1	4.96	25.96	4.09971e-07		up	up
SpUn053216	S-adenosyl-L-methionine-dependent methyltransferases superfamily protein	28.64	9.73	12.17	46.06	19.81	35.13	1.74	1.57	1.11	4.17677e-07		up	up
SpUn059444	Cyclic nucleotide-gated ion channel, putative	23.48	27.61	23.07	20.43	21.6	19.43	0	0.42	29.94	4.17677e-07		up	up
SpUn053217	S-adenosyl-L-methionine-dependent methyltransferases superfamily protein	28.15	9.37	11.84	45.28	19.48	34.91	1.71	1.54	1.09	4.19222e-07		up	up
SpUn054044	ATP synthase subunit beta, mitochondrial	28.8	7.82	17.28	8.39	27.66	16.15	0	0.5	25.65	4.25578e-07		up	up
SpUn042178	Unknown	51.71	6.42	41.43	16.46	8.79	51.07	0.43	0	5.23	4.3652e-07		up	up
SpUn037233	Unknown	25.55	27.97	20.56	20.61	38.38	14.69	0	0	39.41	4.36925e-07		up	up
SpUn001107	Unknown	12.98	12.75	7.9	5.15	5.18	10	0	0	9.28	4.37484e-07		up	up
SpUn035858	Splicing factor U2af 38 kDa subunit	14.63	10.59	20.07	9.55	5.5	11.83	0	0	13.81	4.42478e-07		up	up
SpUn014995	Unknown	10.68	12.52	13.88	10.25	6.94	18.83	0	0	12.64	4.43625e-07		up	up
SpUn028405	Putative uncharacterized protein ZMRS072.16	23.39	20.73	17.94	23.81	18.77	26.26	0.39	1.18	21.81	4.45403e-07		up	up
SpUn026545	Unknown	25.41	22.14	16.18	12.05	20.64	16.67	0	0	31.36	4.48832e-07		up	up
SpUn048188	Unknown	16.21	13.46	15.17	18.62	15.37	14.76	0	0	15.88	4.5263e-07		up	up
SpUn076216	Glyoxylate reductase	21.7	48.46	29.67	60.44	27.66	19.62	0	0.53	36.84	4.64155e-07		up	up
SpUn027168	60S ribosomal protein L32, putative	494.57	345.76	359.33	265.5	232.72	323.82	26.76	33.08	214.54	4.78508e-07		up	up
SpUn067084	Hybrid signal transduction histidine kinase L	48.31	41.25	29.47	12.97	23.47	26.41	0	0	13.73	4.80039e-07		up	up
SpUn015470	Putative SNF2 domain-containing protein	10.65	11.25	12.06	11.5	21.42	23.96	0	0.31	27.44	4.93192e-07		up	up
SpUn030540	Unknown	12.28	8.95	12.64	5.19	7.74	11.04	0	0	9.51	5.10024e-07		up	up
SpUn029269	Alpha-amylase inhibitor	39.99	33.84	63.42	49.14	25.93	24.91	2.76	0.59	29.1	5.17548e-07		up	up
SpUn021373	Defensin-like family protein	210.8	86.9	53.53	119.91	109.52	28.5	3.99	1	121.79	5.1837e-07		up	up
SpUn029007	Chlororespiratory reduction 4	14.33	22.9	31.69	54.62	22.77	30.21	1.55	0	21.38	5.35901e-07		up	up
SpUn053604	E3 ubiquitin-protein ligase RGLG2	6.04	7.88	14.86	6.48	10.18	8.6	0	0	6.85	5.36246e-07		up	up
SpUn029208	Unknown	11.42	20.37	14.11	47.18	8.46	13.52	0	0	16.79	5.39902e-07		up	up
SpUn027748	Unknown	8.9	9.18	13.07	7.51	27.95	33.5	0.74	0	16.72	5.78172e-07		up	up
SpUn025263	Unknown	29.63	12.12	15.47	5.19	6.58	11.89	0	0	2.38	5.7882e-07		up	up
SpUn033796	Unknown	10.31	10.29	17.38	11.55	26.72	16.99	0	0	31.28	6.02147e-07		up	up
SpUn043960	Unknown	60.02	91.24	66.58	123.08	56.83	51.54	4.1	2.47	44.44	6.0895e-07		up	up
SpUn057678	acyl activating enzyme 1	26.72	26.71	7.82	14.27	6.03	11.19	0	0	23.53	6.45787e-07		up	up
SpUn054077	Unknown	22.45	25.52	17.01	6.5	14.97	28.98	0	0	15.48	6.46043e-07		up	up
SpUn027436	Unknown	8.61	9.42	5.6	6.6	8.59	6.79	0	0	17.12	6.58512e-07		up	up
SpUn042623	GLYCINE RICH PROTEIN 9	2004.59	650.03	600.2	1080.49	678.69	280.05	37.25	13.79	936.05	6.60579e-07		up	up
SpUn055824	Unknown	19.34	6.46	18.26	101.89	17.02	17.65	0	0	40.31	6.74713e-07		up	up
SpUn049813	Unknown	6.77	10.27	18.86	5.46	14.72	16.36	0	0	21.29	6.87695e-07		up	up
SpUn040984	RNA-binding region RNP-1	24.22	24.27	20.25	38.41	29.11	21.69	2.08	1.91	40.07	6.92974e-07		up	up
SpUn034114	40S ribosomal protein S28	381.18	307.82	331.77	230.9	262.37	347.45	29.92	29.26	248.4	7.09752e-07		up	up
SpUn004987	Unknown	6.33	8.71	8.78	6.87	8.83	17.34	0	0	7.08	7.30139e-07		up	up
SpUn065860	Unknown	24.24	15.29	21.19	27.84	46.49	25.07	0.7	0	24.85	7.38916e-07		up	up
SpUn030466	Unknown	33.33	37.97	39.35	47.99	34.21	34.35	2.22	3.81	24.4	7.39666e-07		up	up
SpUn049417	Probable serine/threonine-protein kinase fhkB	20.13	15.71	30.9	7.78	16.27	12.18	1.16	0.65	20.48	7.39666e-07		up	up
SpUn039986	Receptor-like kinase	50.65	53.42	33.22	23.26	19.87	14.08	0.71	1.07	40.15	7.5263e-07		up	up
SpUn039053	Unknown	13.47	13.31	8.79	5.29	5.18	10.04	0	0	9.52	7.66684e-07		up	up
SpUn000619	Unknown	17.89	25.58	19.8	12.14	11.67	21.35	0	0.63	30.69	7.79414e-07		up	up
SpUn028473	Unknown	25.31	29.27	33.93	8.34	45.61	37.44	0.68	0	38.49	7.79414e-07		up	up
SpUn025720	Unknown	8.93	9.18	12.08	8.94	22.34	12.86	0	0	15.86	7.86624e-07		up	up
SpUn054316	Emb|CAB81845.1	12.35	25.35	21.76	6.57	24.92	23.77	0	0.34	86.95	7.98276e-07		up	up
SpUn002779	Ankyrin repeat family protein	19.28	9.99	14.64	5.77	13.64	27.45	0.28	0.43	11.47	8.32608e-07		up	up
SpUn007997	Unknown	48.3	37.58	20.84	17.84	14.53	15.68	0	0.93	36.93	8.48532e-07		up	up
SpUn017879	Unknown	10.68	18.05	12.28	23.96	27.27	48.41	0	0	51.28	8.5439e-07		up	up
SpUn054352	Unknown	9.12	8.03	12.05	15.66	22.66	14.52	0	0.52	32.95	8.62069e-07		up	up
SpUn049822	Unknown	7.7	11.45	20.9	6.21	16.13	17.9	0	0	24	8.65848e-07		up	up
SpUn033972	homolog of Synechocystis YCF37	330.96	392.68	292.14	614.61	243.58	242.03	20.62	21.19	185.77	8.94784e-07		up	up
SpUn025719	Unknown	7.37	7.75	10.71	7.75	19.36	10.65	0	0	12.83	8.95688e-07		up	up
SpUn044709	Unknown	9.95	19.68	17.89	27	18.02	12.82	0	0	16.49	9.28369e-07		up	up
SpUn002584	Probable potassium transport system protein kup	14.75	11.71	11.56	5.29	14.81	9	0.2	0.74	9.74	9.5588e-07		up	up
SpUn071533	Unknown	15.61	13.04	26.62	15.72	42.7	54.85	0	0	10.52	9.67395e-07		up	up
SpUn032094	Unknown	16.86	32.81	22.28	9.4	5.24	14.37	0	0	26.35	9.75617e-07		up	up
SpUn067261	Unknown	12.39	18.23	11.41	14.27	5.44	12.24	0	0	7.47	9.91068e-07		up	up
SpUn032818	Unknown	17.74	23.21	19.05	6.32	8.04	9.99	0.41	0	15.66	9.93225e-07		up	up
SpUn056475	Unknown	18.21	18.84	15.05	28.33	17.33	31.38	0	0	13.21	1.03417e-06		up	up
SpUn055820	Unknown	13.83	19.07	7.62	45.11	11.42	10.46	0.36	0	36.49	1.04055e-06		up	up
SpUn028714	Unknown	14.56	20.24	20.35	14.82	14.61	13.17	0	0	23.94	1.06704e-06		up	up
SpUn047187	Unknown	25.06	27.04	36.7	14.34	24.72	23.95	0.56	0.85	29.12	1.07298e-06		up	up
SpUn031828	Unknown	15.06	18.34	14.55	10.49	23.38	17.14	0	0.82	32.65	1.1528e-06		up	up
SpUn031489	cullin 1	8.19	15.13	7.94	10.38	12.4	10.53	0	0	6.88	1.19143e-06		up	up
SpUn039861	Peptidase S24/S26A/S26B/S26C family protein	29.45	29.54	30.84	20.56	43.22	32.78	2.29	3.96	21.39	1.21127e-06		up	up
SpUn015614	Unknown	25.54	38.03	20.25	33.97	28.13	34	0	0	27.43	1.21389e-06		up	up
SpUn011254	Dbj|BAA95714.1	20.56	10.25	9.26	8.88	8.24	11.2	0	0.22	10.07	1.21565e-06		up	up
SpUn069468	Unknown	25.27	31.72	31.35	13.3	37.75	41.6	0	0	33.33	1.21918e-06		up	up
SpUn000848	RGS domain-containing serine/threonine-protein kinase A	65.05	49.54	121.35	56.47	89.97	120.76	7.53	6.83	164.02	1.22785e-06		up	up
SpUn065603	Unknown	14.59	13.6	27.17	11.7	26.68	22.74	0	0	24.08	1.25491e-06		up	up
SpUn057215	Unknown	19.59	14.18	19.13	13.6	14.69	12.58	0	0.31	16.39	1.25955e-06		up	up
SpUn030988	Unknown	20.09	21.26	25.01	16.25	22.4	23.89	0	0	19.21	1.27463e-06		up	up
SpUn020798	Kinase family protein	6.17	13.74	9.69	9.25	8.67	10.12	0.24	0	5.63	1.28057e-06		up	up
SpUn039729	Unknown	15.21	9.71	10.48	18.9	12.27	10.52	0	0	11.93	1.28057e-06		up	up
SpUn022661	MLP-like protein 34	23.04	13.15	17.09	9.08	18.31	8.39	0.83	0.21	24.39	1.31159e-06		up	up
SpUn036745	Disease resistance protein RPS2	15.19	14.83	11.79	22.91	14.85	9.56	0	0	23.98	1.32714e-06		up	up
SpUn039724	Unknown	16.7	13.37	14.24	22.31	16.01	12.68	0	0	15.27	1.33209e-06		up	up
SpUn046586	Unknown	9.7	7.8	9.82	37.83	8.83	15.55	0.39	0	23.2	1.34722e-06		up	up
SpUn055165	Unknown	9.75	13.69	11.42	14.98	5.33	14.84	0	0	15.73	1.35783e-06		up	up
SpUn027866	Unknown	50.2	43.44	44.62	44.64	92.54	37.54	3.24	2.44	77.48	1.37206e-06		up	up
SpUn029966	Putative uncharacterized protein At5g47455/MNJ7.31	48.9	55.63	47.75	48.19	45.15	41.78	3.79	5.48	25.56	1.43945e-06		up	up
SpUn004196	Unknown	17.34	15.24	11.13	21.52	26.75	18.49	0	0.7	10.35	1.46646e-06		up	up
SpUn016583	High mobility group protein HMG-I/HMG-Y	12.58	19.63	30.43	14.97	59.46	45.4	2.17	2.45	18.28	1.50042e-06		up	up
SpUn045139	Senescence-associated protein DIN1	98.21	216.53	200.57	134.35	55.8	54.01	7.07	9.54	92.27	1.50231e-06		up	up
SpUn033358	Unknown	10.08	13.09	9.48	19.7	7.67	7.12	0	0	10.7	1.52838e-06		up	up
SpUn028095	Unknown	10.53	8.69	6.96	5.46	37.26	31.02	0	0	30.49	1.53141e-06		up	up
SpUn056430	Unknown	10.01	10.8	7.46	8.65	10.95	12.12	0	0	8.87	1.54004e-06		up	up
SpUn059324	Unknown	32.42	34.67	26.93	20.07	38.81	26.38	3.55	1.87	46.85	1.54163e-06		up	up
SpUn077920	Unknown	38.57	15.95	18.58	7.83	31.87	23.02	0	0	51.98	1.54214e-06		up	up
SpUn015354	Unknown	18.65	17.21	17.69	26.86	12.69	14.74	1.07	0.6	13.88	1.59107e-06		up	up
SpUn027236	Unknown	9.98	16.8	24	13.27	17.21	26.7	0.75	0.28	14.29	1.60271e-06		up	up
SpUn021245	Unknown	14.24	15.36	12	24.66	10.5	12.87	0	0	7.32	1.61838e-06		up	up
SpUn054076	Unknown	21.43	28.08	12.95	6.65	15.09	25.94	0	0	12.48	1.63395e-06		up	up
SpUn066123	Unknown	12.19	14.19	14.84	25.68	19.99	16.17	0	0	17.55	1.64166e-06		up	up
SpUn055818	Unknown	15.16	19.42	7.48	45.28	10.99	11.01	0.38	0	34.19	1.6566e-06		up	up
SpUn052011	ATP-dependent RNA helicase, putative	15.27	20.6	14.55	13.15	13.2	22.7	0.55	1.24	10.08	1.69127e-06		up	up
SpUn020800	Putative serine/threonine-protein kinase vps15	7.23	15.29	11.35	10.43	10.16	11.35	0.28	0	6.45	1.70377e-06		up	up
SpUn017550	Unknown	38.32	23.69	24.27	21.67	12.15	17.17	0	0	28.58	1.71031e-06		up	up
SpUn037591	Bifunctional inhibitor/lipid-transfer protein/seed storage 2S albumin superfamily protein	113.79	121.65	307.34	302.16	67.57	283.87	9.29	10.48	112.83	1.71276e-06		up	up
SpUn015739	Unknown	10.86	10.41	18.07	37.66	10.49	43.26	0	0	271.16	1.72431e-06		up	up
SpUn017613	Unknown	8.92	5.93	7.59	7.3	14.61	7.48	0.23	0	8.63	1.76723e-06		up	up
SpUn051006	Thioredoxin domain-containing protein, putative	17.68	12.08	13.75	16.56	22.22	20.39	1.26	1.89	11.8	1.77329e-06		up	up
SpUn054048	ATP synthase alpha/beta family protein	35.82	10.4	26.66	14.3	45.38	25.5	0	0.85	40.72	1.78587e-06		up	up
SpUn031329	heat shock transcription factor A3	19.43	15.67	9.46	8.05	16.01	17.6	0	0.29	7.73	1.87105e-06		up	up
SpUn027735	Unknown	55.38	44.15	12.53	6.77	14.83	8.39	0	0	7.94	1.91372e-06		up	up
SpUn052968	Unknown	5.39	7.55	6.67	5.29	8.72	13.95	0.21	0	15.17	1.93293e-06		up	up
SpUn024248	SWI/SNF complex subunit SMARCC2	32.7	36.45	35.1	31.05	34.71	29.31	3.16	3.46	26.72	1.97356e-06		up	up
SpUn044317	Tracheary element differentiation-related 7B	5.46	5.55	10.92	12.7	11.53	20.13	0.29	0.22	7.76	1.97768e-06		up	up
SpUn078408	Unknown	29.39	46.32	25.28	55.72	33.81	22.27	0	0.66	23.66	2.02667e-06		up	up
SpUn040987	RNA-binding region RNP-1	23.42	23.57	19.89	37.56	28.41	20.97	2.27	2.22	38.75	2.04485e-06		up	up
SpUn056432	Unknown	9.1	9.48	6.54	5.42	10.65	10.52	0	0	8.26	2.05824e-06		up	up
SpUn058871	Unknown	16.95	13.59	10.88	10.52	11.94	14.49	0	0	18.31	2.06011e-06		up	up
SpUn078092	Unknown	33.13	21.31	16.81	21.35	18.68	9.68	0	0	18.64	2.10499e-06		up	up
SpUn025276	Putative uncharacterized protein OJ1118_F01.23	13.65	18.36	29.15	13.69	21.47	18.5	1.18	0	16.71	2.12416e-06		up	up
SpUn053787	Unknown	126.72	132.21	173.74	122.82	182.09	230.78	18.59	14.53	239.83	2.1405e-06		up	up
SpUn049972	Histone acetyltransferase	13.16	40.12	66.25	7.09	57.37	11.37	0.39	1.18	6.44	2.21186e-06		up	up
SpUn055822	Unknown	14.13	20.03	7.8	46.66	11.46	10.63	0.39	0	35.45	2.21486e-06		up	up
SpUn018552	Unknown	13.33	10.92	8.07	8.07	5.7	6.8	0	0	13.1	2.23204e-06		up	up
SpUn001657	Unknown	13.91	12.83	20.73	9.61	13.57	10.04	0	0	13.08	2.26278e-06		up	up
SpUn044070	Unknown	14.4	22.31	8.9	5.99	18.01	10.77	0	0	10.16	2.30057e-06		up	up
SpUn052055	Petal death protein	107.49	31.91	26.66	65.26	35.05	60.94	0	4.28	67.06	2.3163e-06		up	up
SpUn066349	Unknown	13.93	13.19	11.3	6.63	17.53	16.43	0	0	17.26	2.35049e-06		up	up
SpUn051190	Unknown	12.47	8.81	9.42	11.28	18.29	21.56	0.56	0.84	27.61	2.35868e-06		up	up
SpUn049539	Unknown	61.88	39.98	26.15	41.71	36	33.68	0	2.37	65.32	2.40454e-06		up	up
SpUn081044	Unknown	9.42	13.17	10.6	15.62	22.24	28.61	0	0	3.47	2.43242e-06		up	up
SpUn015225	Unknown	18.29	32.3	16.26	18.51	32.3	20.8	0	0.47	33.41	2.44037e-06		up	up
SpUn045761	Unknown	38.3	42.62	24.31	27.61	22.74	29.46	0.4	4.27	17.33	2.45192e-06		up	up
SpUn044638	proline-rich family protein	13.72	15.35	17.3	38.1	17.34	15.24	1.41	1.24	13.27	2.45527e-06		up	up
SpUn055161	Unknown	11.17	15.84	11.87	18.13	5.72	17.53	0	0	18.3	2.46888e-06		up	up
SpUn011702	Unknown	63.46	32.56	9.18	22.75	12.32	12.56	0.45	0.67	33.11	2.49557e-06		up	up
SpUn013486	little nuclei1	28.06	21.88	33.04	6.72	37.43	40.11	1.32	1	20.64	2.49602e-06		up	up
SpUn059601	Unknown	11.69	9.65	9.34	5.87	10.46	9.8	0	0.2	12.63	2.50565e-06		up	up
SpUn017694	Polynucleotidyl transferase, ribonuclease H-like superfamily protein	7.96	13.97	13.82	8.78	17.14	17.24	0	0	7.67	2.63315e-06		up	up
SpUn009040	Unknown	55.58	26.52	48.97	38.49	33.16	25.93	1.42	1.6	119.97	2.7002e-06		up	up
SpUn034457	Involved in response to salt stress. Knockout mutants are hypersensitive to salt stress.	540.49	456.75	317.73	1041.5	461.71	280.06	35.63	24.95	827.8	2.92939e-06		up	up
SpUn052630	Putative cytochrome P450	67.93	97	27.68	152.51	56.27	15.8	1.91	0	12.7	2.99563e-06		up	up
SpUn001688	Alcohol dehydrogenase-like protein	23.31	40.41	13.64	11.93	26.59	30.45	0.36	2.15	5.13	3.01088e-06		up	up
SpUn016520	Unknown	7.39	15.35	17.35	10.77	15.07	22.8	0	0	10.07	3.01315e-06		up	up
SpUn084256	Unknown	13	12.27	16.1	11.76	15.11	15.11	0	0	9.16	3.0217e-06		up	up
SpUn022108	Zinc finger family protein	11.97	7.55	20.96	17.73	15.33	13.91	0.58	0.44	5.26	3.10872e-06		up	up
SpUn018413	F-box family protein	12.89	12.39	10.84	12.08	11.38	12.92	0	0	18.64	3.20061e-06		up	up
SpUn017221	Unknown	471.12	653.24	679.61	1949.19	886.33	566.6	79.23	53.59	578.03	3.21257e-06		up	up
SpUn014338	Low psii accumulation2 protein	84.51	90.59	121.49	97.16	46.59	52.59	7.57	2.21	78.68	3.23138e-06		up	up
SpUn049457	Unknown	13.1	10.14	12.74	17.11	20.6	24.93	0	0.7	17.7	3.23602e-06		up	up
SpUn048195	Unknown	16.45	18.89	14.77	16.03	14.06	14.32	0.39	0.3	11.75	3.25092e-06		up	up
SpUn046322	Protein of unknown function (DUF565)	13.52	16.74	18.39	13.67	8.84	12.57	0.5	0.93	7.78	3.30359e-06		up	up
SpUn051847	Transcription factor BIM1, putative	17.06	16.57	22.92	14.67	65.33	49.9	2.66	1.6	33.94	3.33233e-06		up	up
SpUn017662	Kelch repeat-containing F-box family protein	33.82	71.14	27.78	50.31	19.11	22.23	1.79	2.56	50.55	3.39881e-06		up	up
SpUn060674	Unknown	12.25	14.92	10.8	40.08	11.84	14.36	0	0	12.81	3.45862e-06		up	up
SpUn005319	Unknown	117.69	64.72	44.69	36.11	36.28	40.32	0	6.98	89.25	3.49112e-06		up	up
SpUn002404	Mitochondrial processing peptidase beta subunit	5.5	7.02	8.26	8.48	9.33	13.36	0	0.35	6.34	3.53279e-06		up	up
SpUn043635	Unknown	13.13	21.26	15.31	20.18	18.2	10.78	0	0.82	20.75	3.54412e-06		up	up
SpUn024965	Unknown	24.44	16.84	14.79	5.59	11.31	11.28	0	0	6.15	3.58223e-06		up	up
SpUn024851	Unknown	40.56	54.93	52.03	55.05	19.31	30.75	2.23	0.56	64.47	3.64326e-06		up	up
SpUn053717	Unknown	22.88	17.01	47.03	14.49	30.58	36.57	0	0	25.78	3.66889e-06		up	up
SpUn008780	Unknown	8.06	9.84	11.78	8.06	11.38	15.4	0	0	14.14	3.67621e-06		up	up
SpUn036950	Unknown	8.36	8.85	6.88	6.42	6.18	12.41	0	0	15.22	3.68677e-06		up	up
SpUn013290	Unknown	21.16	21.77	24.71	28.72	39.95	17.2	0	0	40.62	3.71751e-06		up	up
SpUn002386	Unknown	6.97	6.44	6.95	8.3	7.21	7.26	0	0	8.48	3.8886e-06		up	up
SpUn024285	Unknown	92.32	118.26	55.96	60.68	65.73	49.73	6.12	8.7	71.94	3.97838e-06		up	up
SpUn010520	Unknown	37.28	13.9	13.88	21.62	17.19	14.35	0	0	16.18	3.98716e-06		up	up
SpUn028347	Kinesin 4-like protein	7.2	5.67	8.93	10.39	6.96	7.57	0	0	7.17	4.02747e-06		up	up
SpUn012729	Unknown	13.22	7.59	12.27	11.84	14.48	24.22	0	0	44.22	4.06241e-06		up	up
SpUn040362	Unknown	20.22	13.21	15.83	15.53	13.31	8.05	0	0	16.14	4.08742e-06		up	up
SpUn017355	Unknown	45.71	32.88	19.65	19.17	19.66	13.24	0.7	0	22.55	4.15255e-06		up	up
SpUn034437	Nudix hydrolase 2	29.18	24.18	16.02	22.01	20.54	20.91	1.1	3.18	25.11	4.23005e-06		up	up
SpUn057217	Unknown	14.58	14.14	15.08	12.33	12.1	14.07	0.4	0	12.82	4.2739e-06		up	up
SpUn052728	Unknown	13.18	9.94	14.38	5.4	7.73	11.26	0	0	10.41	4.31019e-06		up	up
SpUn044707	Unknown	12.58	32.58	19.95	15.37	29.78	22.84	0	0	20.02	4.32489e-06		up	up
SpUn011357	Unknown	38.66	25.03	15.79	164.71	18.34	10.4	0	1.98	50.56	4.36434e-06		up	up
SpUn037883	Early nodulin-55-1	21.65	22.86	31.04	18.75	26.04	19.51	0	0	44.43	4.37918e-06		up	up
SpUn067129	Acyl-[acyl-carrier-protein] desaturase	17.11	15.69	12.43	20.9	31	23.58	0	0	28.07	4.39188e-06		up	up
SpUn016283	Unknown	29.05	19.21	16.1	40.7	25.47	19.22	0	0	30.76	4.40399e-06		up	up
SpUn013058	Unknown	75.02	67.96	50.31	112.45	43.42	41.4	5.24	2.36	81.29	4.40723e-06		up	up
SpUn021625	Unknown	14.93	12.14	11.73	18.5	8.78	7.86	0	0	7.96	4.43584e-06		up	up
SpUn027353	Small multi-drug export protein	42.69	35.34	30.49	30.62	20.44	26.44	2.68	3.79	29.81	4.44339e-06		up	up
SpUn017717	hydroxyproline-rich glycoprotein family protein	61.23	76.95	45.23	144.41	90.19	50.54	7.68	5.08	90.35	4.45277e-06		up	up
SpUn025315	hydroxyproline-rich glycoprotein family protein	10.92	11.56	23.88	34.21	24.67	10.03	0.79	0.3	36.15	4.46858e-06		up	up
SpUn004205	Unknown	55.02	51.65	58.09	70.26	21	18.83	2.44	0.92	106.54	4.5743e-06		up	up
SpUn007546	Unknown	20.58	8.18	11.45	23.52	28.06	13.84	0	0.38	24.78	4.60448e-06		up	up
SpUn040329	Unknown	15.57	23.53	20.58	20.71	18.74	20.1	0	0.44	13.94	4.60839e-06		up	up
SpUn048398	Unknown	7.73	9.73	10.01	7.65	6.77	6.93	0	0	11.54	4.66263e-06		up	up
SpUn048987	Histone deacetylase	40.28	21.73	37.34	19.17	43.98	30.95	0.49	3.68	46.83	4.71234e-06		up	up
SpUn038980	Unknown	15.6	15.9	23.29	9.02	10.05	8.35	0	0	4.6	4.9683e-06		up	up
SpUn065680	Unknown	6.89	11.79	7.11	5.48	14.13	7.12	0	0	1.17	5.10977e-06		up	up
SpUn036952	Unknown	8.46	8.32	6.79	6.15	5.04	11.58	0	0	14.73	5.16837e-06		up	up
SpUn002593	Pyruvate dehydrogenase E1 component subunit beta, mitochondrial	19.47	14.01	21.09	8.81	15.19	14.91	1.77	0	11.57	5.28584e-06		up	up
SpUn039844	Light-harvesting chlorophyll a /b binding protein	20.25	32.2	17.68	23.56	21.36	27.23	1.35	2.29	18.88	5.41386e-06		up	up
SpUn045574	Unknown	11.45	8	13.06	10.36	11.39	12.23	0	0	12.06	5.44135e-06		up	up
SpUn029194	Unknown	536.77	557.64	694.28	2522.35	777.28	604.34	66.32	102.49	1281.63	5.72848e-06		up	up
SpUn045985	U6 snRNA-associated Sm-like protein LSm1	11.88	11.5	16.43	12.8	20.11	27.24	1.45	2.19	7.29	5.77059e-06		up	up
SpUn028401	Putative RNA-binding protein EIF1AD	16.1	14.85	13.64	13.26	10.67	11.29	0.77	0.58	17.38	5.78178e-06		up	up
SpUn035971	Unknown	8.99	12.79	10.4	9.43	9.25	9.48	0.76	0.29	8.03	5.96128e-06		up	up
SpUn064527	Unknown	22.01	15.97	20.06	18.03	16.23	19.39	0	0	27.55	6.19959e-06		up	up
SpUn041391	Unknown	6.72	12.35	22.7	5.4	15.87	19.75	0	0	16.34	6.20401e-06		up	up
SpUn004704	Unknown	16.93	13.71	11.19	33.95	26.78	26.39	0.72	0	26.8	6.30104e-06		up	up
SpUn050738	Proteinase inhibitor	493.73	309.13	300.77	566.17	145.28	227.51	3.53	27.97	340.45	6.33899e-06		up	up
SpUn043216	Putative uncharacterized protein DPL2	11.62	11.44	14.01	7.1	11.58	9.08	0	0.61	4.04	6.39635e-06		up	up
SpUn000759	LYR motif-containing protein	23.55	15.82	13.19	20.32	18.76	16.25	0.58	1.76	22.65	6.44038e-06		up	up
SpUn017473	Unknown	29.91	40.83	42.68	31.73	43.94	46.88	4.82	4.18	49.26	6.54779e-06		up	up
SpUn051727	CBL-interacting protein kinase 1	19.04	23.56	24.76	26.9	24.13	21.86	2.03	2.4	25.41	6.57347e-06		up	up
SpUn002403	Mitochondrial processing peptidase	7.92	7.2	11.3	5.38	10.88	20.18	0	0	9.95	6.6541e-06		up	up
SpUn048400	Unknown	6.31	6.37	7.26	6.89	7.86	5.45	0	0	15.84	6.7364e-06		up	up
SpUn081248	Unknown	32.57	19.64	44.31	16.25	27.08	46.69	0	0.67	25.72	6.73896e-06		up	up
SpUn049963	Unknown	17.27	12.27	18.56	15.28	21.24	10.86	1.25	1.41	42.45	6.82062e-06		up	up
SpUn041390	Unknown	7.17	11.6	22.67	5.56	15.96	19.96	0	0	16.04	6.92612e-06		up	up
SpUn013510	Unknown	26.54	21.26	22.85	28.38	32.93	29.2	0	1.13	41.99	6.95801e-06		up	up
SpUn037358	aspartate aminotransferase	34.11	47.32	37.5	68.47	54.43	43.74	4.29	5.25	33.92	6.96804e-06		up	up
SpUn010156	Unknown	15.35	16.89	17.9	12.67	25.96	19.83	0	0.42	25.75	7.03068e-06		up	up
SpUn052117	Unknown	14.13	17.64	12.81	10.15	13.85	11.18	0	0	10.47	7.12632e-06		up	up
SpUn063285	Unknown	36.98	32.49	18.15	40.15	18	24.86	0	0	25.22	7.15919e-06		up	up
SpUn013231	UDP-glycosyltransferase	8.33	5.69	6.24	43.73	7.45	25.77	0.52	0.39	11.33	7.17864e-06		up	up
SpUn019971	Unknown	17.53	9.34	11.73	5.58	9.25	6.84	0	0	10.98	7.41107e-06		up	up
SpUn049234	Unknown	19.9	21.11	15.78	6.75	13.94	13.82	0	0	15.83	7.42329e-06		up	up
SpUn041090	Unknown	10.11	14.39	11.37	10.51	7.64	9.26	0	0	12.19	7.61552e-06		up	up
SpUn023774	Unknown	10.24	11.74	14.95	13.9	19.18	20.95	0	0.9	21.01	7.68042e-06		up	up
SpUn032820	Unknown	11.78	20.22	12.76	5.24	6.72	7.01	0.36	0	13.64	7.68271e-06		up	up
SpUn029328	50S ribosomal protein L35	28.19	25.17	22.58	32.17	30.19	23.98	2.57	3.51	25.18	7.69612e-06		up	up
SpUn014666	Putative cullin	13.41	17.15	11.16	6.4	8.82	13.36	0	0	10.62	7.77552e-06		up	up
SpUn070905	BTB/POZ domain-containing family protein	11.45	8.72	8.6	13.41	13.83	8.6	0	0	8.26	7.98724e-06		up	up
SpUn082612	Actin-binding FH2/DRF autoregulatory protein	14.29	36.56	10.79	24.38	29.29	16.47	0	0	22.74	8.07447e-06		up	up
SpUn048845	Unknown	22.47	17.21	12.14	8.85	14.36	14.3	0.45	0	20.43	8.15957e-06		up	up
SpUn028016	Unknown	9.05	10.73	6.34	16.63	5.92	8	0	0	6.18	8.16965e-06		up	up
SpUn058877	Unknown	11.72	14.78	7.09	8.05	11.16	19.09	0.79	0	14.19	8.284e-06		up	up
SpUn022662	MLP-like protein 34	17.38	9.25	13.72	5.41	13.99	6.98	0.9	0	19.68	8.35003e-06		up	up
SpUn030977	Target SNARE coiled-coil domain protein	44.26	50.61	41.25	59.43	58.41	26.62	5.23	3.28	47.57	8.67307e-06		up	up
SpUn084492	Pollen-specific leucine-rich repeat extensin-like protein 4	5.97	8.48	9.97	9.81	27.55	18.17	0	0	13.44	8.69272e-06		up	up
SpUn050734	Kunitz trypsin inhibitor	215.39	434.74	178.03	396.49	331.75	291.91	31.67	25.82	102.13	8.8029e-06		up	up
SpUn034407	Unknown	5.03	7.6	6.2	21.61	10.33	11.16	0.31	0.24	16.84	9.04964e-06		up	up
SpUn052727	Chromodomain-helicase-DNA-binding protein 7	14.61	9.05	15.83	8.78	8.16	11.92	0	0	10.48	9.13338e-06		up	up
SpUn044860	Putative peptidyl-prolyl cis-trans isomerase SurA	54.51	57.81	50.57	38.76	33.85	42.86	5.02	6.22	37.66	9.13722e-06		up	up
SpUn012065	Unknown	9.44	6.2	7.87	13.09	9.37	10.77	0	0	10	9.20535e-06		up	up
SpUn056758	Abhydrolase domain-containing protein	9.37	8.71	7.22	7.77	20.66	14	0	1.1	11.65	9.36318e-06		up	up
SpUn046317	Unknown	5.03	6.79	9.56	5.12	12.88	6.66	0	0	8.29	9.40876e-06		up	up
SpUn020010	Unknown	10.33	24.29	34.14	15.03	11.5	16.63	0	0	20.92	9.47193e-06		up	up
SpUn036922	Enzyme of the cupin family protein	56.11	38.72	23.35	82.38	32.65	42.08	3.28	4.56	16.1	9.62898e-06		up	up
SpUn028536	Eukaryotic translation initiation factor 3 subunit A	42.56	15.53	9.1	68.15	15.75	17.91	0.57	1.72	48.72	9.68691e-06		up	up
SpUn012607	Unknown	9.71	16.61	19.9	28.16	18.19	10.13	0	0	10.65	1.02022e-05		up	up
SpUn040514	Unknown	13.11	10.22	8.66	12.85	10.2	13.06	0	0	58.18	1.0247e-05		up	up
SpUn030411	Unknown	7.7	6.17	10.45	5.93	7.61	6.5	0.39	0	4.66	1.04625e-05		up	up
SpUn026185	Unknown	20.36	23.73	22.96	5.89	14.95	21.72	0.51	0.38	41.31	1.0481e-05		up	up
SpUn044492	Unknown	13.35	21.08	12.05	11.93	16.75	16.42	0	0	12.95	1.05316e-05		up	up
SpUn013003	Unknown	28.61	27.91	11.91	7.45	20.45	15.02	0	0	33.13	1.0659e-05		up	up
SpUn019366	Unknown	6.86	5.09	7.08	16.28	16.77	12.1	0.4	0	6.61	1.07078e-05		up	up
SpUn051728	1-deoxy-D-xylulose-5-phosphate reductoisomerase	14.06	24.61	18.58	34.76	20.6	11.55	0	0.44	26.72	1.13463e-05		up	up
SpUn053946	Unknown	15.25	12.68	6.61	20.02	13.23	8.07	0	0	21.64	1.14566e-05		up	up
SpUn039917	Ascorbate peroxidase	57.65	77.14	37.21	56.83	46.53	41.29	5.9	4.1	29.93	1.15892e-05		up	up
SpUn012064	Unknown	8.77	5.77	7.91	13.64	10.07	10.49	0	0	9.36	1.16406e-05		up	up
SpUn082499	Unknown	12.65	16.3	14.03	25.49	25.74	15.1	0	0	10.56	1.17077e-05		up	up
SpUn031820	Unknown	13.19	20.41	16.12	12.84	8.84	19.08	0	0.35	43.57	1.21121e-05		up	up
SpUn049458	Unknown	11.31	7.79	9.22	13.71	19	22.64	0	0.68	15.07	1.27916e-05		up	up
SpUn059017	Unknown	14.28	13.24	16.22	6.36	17.14	9.9	0	0.31	6.88	1.28629e-05		up	up
SpUn026285	S-adenosyl-L-methionine-dependent methyltransferases superfamily protein	13.88	11.23	5.66	11.08	9.32	8.1	0	0	9.34	1.30858e-05		up	up
SpUn026345	Unknown	11.51	16.97	13.18	26.03	20.85	14.7	0	0	14.49	1.31128e-05		up	up
SpUn053135	Unknown	14.14	6.06	11.87	11.27	31.41	9.21	0	0.32	9.83	1.35158e-05		up	up
SpUn058874	Unknown	23.21	24.15	17.53	19.13	13.82	16.72	0	0	16.9	1.36905e-05		up	up
SpUn028894	Putative flavin-containing monooxygenase	22.33	23.26	25.8	25.86	14.6	16.59	0.29	2.86	17.4	1.40405e-05		up	up
SpUn027699	Putative uncharacterized protein OSJNBa0016A21.136	21	22.07	7.3	21.75	14.22	22.11	0.52	0	22.54	1.45325e-05		up	up
SpUn049532	Pyruvate, phosphate dikinase regulatory protein 2	9.47	13.3	15.63	11.21	10.32	10.87	0.93	1.6	12.26	1.45512e-05		up	up
SpUn055036	Unknown	27.28	27.97	39.06	6.79	31.31	37.3	0	0.64	14.47	1.47795e-05		up	up
SpUn061626	Unknown	7.85	14.6	18.45	26.06	33.84	29.04	0	0.61	43.83	1.48239e-05		up	up
SpUn026986	Unknown	12.05	22.15	15.63	10.9	13.75	14.4	0.42	0.31	10.43	1.48585e-05		up	up
SpUn002432	Nuclear division RFT1-like protein	12.24	7.31	10.98	6.23	11.72	10.43	0	0	13.91	1.50363e-05		up	up
SpUn032458	Acyl carrier protein 2, chloroplastic	16.56	15.99	13.44	5.91	17.68	9.18	0	0	20.51	1.51591e-05		up	up
SpUn041816	Unknown	16.7	10.06	7.45	9.71	10.22	7.14	0	0	9.92	1.51912e-05		up	up
SpUn054194	Unknown	11.84	11.5	7.2	5.46	20.08	11.15	0	0	13.66	1.52032e-05		up	up
SpUn024956	Anti-microbial protein 2	1140.3	1179	730.17	2761.74	1278.64	645.17	81.18	128.07	1147.18	1.52919e-05		up	up
SpUn052702	Unknown	9.97	6.25	8.08	29.69	16.32	9.52	0	0	4.48	1.54629e-05		up	up
SpUn031542	N-acetyltransferase, putative	42.63	42.09	32.49	100.51	35.33	31.45	3.49	4.96	33.53	1.58777e-05		up	up
SpUn027618	Unknown	5.52	9.66	7.05	14.99	10.63	5.63	0	0	5.87	1.60776e-05		up	up
SpUn037409	Unknown	10.49	13.2	12.32	16.21	18.58	19.58	0	0.41	9.27	1.7572e-05		up	up
SpUn032853	Unknown	6.98	15.27	9.22	9.47	8.99	5.34	0	0	8.87	1.77686e-05		up	up
SpUn061956	Trypsin inhibitor BvTI	66.1	34.63	58.24	160.57	8.33	10.3	0	0.67	30.49	1.80767e-05		up	up
SpUn008717	Unknown	19.35	17.4	5.68	13.86	11.49	10.66	0	0	17.64	1.83213e-05		up	up
SpUn021451	Unknown	12.76	14.26	21.98	17.94	10.57	7.97	0	0.32	18.81	1.83507e-05		up	up
SpUn044491	Unknown	8.96	13.43	10.53	9.46	11.91	11.04	0	0	9.65	1.86909e-05		up	up
SpUn014475	Unknown	18.01	15.62	31.46	8.3	20.05	19.25	0.6	0	7.04	1.89554e-05		up	up
SpUn012919	Unknown	9.58	9.92	10.08	6.11	7.8	6.58	0	0	7.2	1.89916e-05		up	up
SpUn011521	Unknown	9.15	11.79	14.11	5.86	14.37	12.3	0	0	12.39	1.9143e-05		up	up
SpUn032374	Peroxidase	6.98	6.59	18.77	11.33	15.62	23.12	1.17	0.88	11.15	1.93334e-05		up	up
SpUn034406	Unknown	5.54	7.57	6.25	19.92	11.23	11.84	0.61	0.23	16.86	1.93372e-05		up	up
SpUn056760	Abhydrolase domain-containing protein	9	7.94	6.87	7.92	20.58	13.98	0.95	0.54	11.35	1.95419e-05		up	up
SpUn017777	Unknown	11.29	8.48	16.87	7.66	11.03	9.41	0	0	9.28	1.97553e-05		up	up
SpUn021239	Unknown	24.45	15.27	13.18	7.86	6.99	13.84	0	0	15.04	2.02279e-05		up	up
SpUn022673	Unknown	20.32	21.37	12.58	23.04	20.51	12.62	0.96	0	23.28	2.02559e-05		up	up
SpUn021225	SAUR-like auxin-responsive protein family	16.85	16.7	10.88	25.26	7.38	14.62	0.73	0	14.62	2.04191e-05		up	up
SpUn022945	Bifunctional coenzyme A synthase	7.54	6.53	10.62	8.22	10.75	10.89	0	0.7	8.73	2.06095e-05		up	up
SpUn031994	Unknown	6.48	10.36	5.39	9.77	10.26	17.59	0	0	10.74	2.0652e-05		up	up
SpUn034236	Unknown	7.87	5.85	6.71	5.46	9.51	9.29	0	0	19.84	2.09977e-05		up	up
SpUn000271	UDP-Glycosyltransferase superfamily protein	6.89	5.51	8.57	7.81	7.05	11.6	0.76	0.34	6.04	2.10529e-05		up	up
SpUn040515	Unknown	12.18	9.64	8.31	10.47	8.83	17.47	0	0.29	58.54	2.11568e-05		up	up
SpUn035921	Unknown	6.4	8.35	9.87	28.24	11.79	6.46	0	0	5.31	2.16682e-05		up	up
SpUn076073	Unknown	23.36	20.33	11.45	19.95	35.5	19.76	0.71	0	42.35	2.167e-05		up	up
SpUn004458	Unknown	16.95	15.24	21.87	9.31	36.27	41.79	0.76	0	8.43	2.23659e-05		up	up
SpUn011448	Unknown	10.78	9.35	10.89	18.07	6.59	6.39	0	0	5.88	2.24733e-05		up	up
SpUn085337	Unknown	20.57	34.26	20.09	7.89	7.78	20.14	0	0	15.12	2.26964e-05		up	up
SpUn051355	Unknown	10.87	6.56	13.95	12.59	18.54	16.56	0	0	13.04	2.27985e-05		up	up
SpUn008377	F-box family protein	27.62	35.63	19.04	29.74	11.97	14.13	1.12	0	48.37	2.28337e-05		up	up
SpUn043925	NAD(P)H dehydrogenase (quinone)	81.19	98.04	76.54	184.03	79.67	90.86	10.62	12.63	108.88	2.28633e-05		up	up
SpUn031364	Unknown	10.99	12.12	11.37	6.16	11.08	8.35	0	0	11.17	2.29652e-05		up	up
SpUn025405	Unknown	13.76	28.28	12.99	18.23	19.94	18.28	0	0.46	21.5	2.30008e-05		up	up
SpUn051169	COP1-interactive protein 1	30.25	22.85	21.49	8.21	23.3	19.58	0.71	0	29.71	2.35357e-05		up	up
SpUn031927	Unknown	8.64	7.61	12.62	12.96	14.5	5.66	0	0	11.98	2.41754e-05		up	up
SpUn033304	cDNA clone:J033051C12, full insert sequence	12.1	11.34	8.2	8.86	7.5	11.99	0	0.45	12.67	2.43367e-05		up	up
SpUn039230	AT4g27390/M4I22_200	50.76	58.87	44.45	44.58	34.22	44.38	4.87	6.89	47.74	2.436e-05		up	up
SpUn028844	Zeaxanthin epoxidase, chloroplastic	473.14	395.59	277.21	397.9	211.52	358.07	39.92	33.77	467.34	2.45782e-05		up	up
SpUn022404	Kunitz trypsin inhibitor 4	25.45	66.52	53.08	35.62	27.38	23.26	2.23	2.24	4.75	2.53686e-05		up	up
SpUn049251	Unknown	17.07	7.85	11.84	12.16	10.96	13.36	0	0	11.69	2.55037e-05		up	up
SpUn039235	Unknown	8.9	8.6	9.91	10.49	10.02	10.55	0	0	12.12	2.55881e-05		up	up
SpUn032821	Unknown	12.32	8.61	7.57	6.83	12.2	8.63	0	0.24	9.15	2.57449e-05		up	up
SpUn064652	Unknown	7.82	8.7	24.87	7.96	7.08	10.84	0	0	7.53	2.6003e-05		up	up
SpUn019725	Unknown	14.13	11.06	8.73	12.37	6.61	8.43	0	0	9.74	2.60781e-05		up	up
SpUn025500	Unknown	12.1	8.01	11.99	8.96	13.15	14.42	0	0	8.2	2.63085e-05		up	up
SpUn053554	lipid transporters	14.03	9.43	11.55	5.75	14.59	12.64	0	0	13.43	2.65733e-05		up	up
SpUn034839	Unknown	11.64	12.56	12.49	5.58	12.31	12.71	0.26	0.96	12.39	2.66564e-05		up	up
SpUn029547	Unknown	15.89	14.66	27.39	9.38	5.01	9.44	0	0.65	75.58	2.72877e-05		up	up
SpUn036857	Glyoxylate/hydroxypyruvate reductase B	9.95	11.09	12.15	22.18	14.27	13.02	1.82	0.91	6.78	2.7507e-05		up	up
SpUn053319	Protein FLX-like 3	20.12	25.84	17.29	25.8	18.52	16.68	2.08	2.26	23.57	2.84726e-05		up	up
SpUn008365	Retrotransposon protein, putative, unclassified	8.54	8.9	17.12	8.39	22.41	31.68	0.55	0	47.74	2.87447e-05		up	up
SpUn080065	leucine-rich repeat/extensin 2	10.37	7.19	11.26	11.06	36.5	12.45	0	0	15.47	2.99345e-05		up	up
SpUn044706	Unknown	11.09	20.52	21.47	8.6	24.12	17.32	0	0	13.79	3.07207e-05		up	up
SpUn025307	Unknown	5.8	7.1	8.44	10.77	7.43	8.46	0	0	4.62	3.08806e-05		up	up
SpUn049136	Scarecrow-like protein	10.63	10.36	11.01	9.26	9.2	10.62	1.19	1.01	8.84	3.15402e-05		up	up
SpUn036438	HSP20-like chaperones superfamily protein	16.92	15.6	18.03	15.55	16.12	16.05	1.79	1.54	14.52	3.19914e-05		up	up
SpUn044763	Unknown	11.01	14.04	7.5	34.42	22.97	17.72	0.62	0.47	41.81	3.21707e-05		up	up
SpUn025409	F-box/LRR-repeat protein 4	11.48	6.65	10.96	6.35	6.62	11.43	0	0	5.71	3.23777e-05		up	up
SpUn053144	Unknown	6.47	6.38	7.33	9.53	8.17	7.21	0	0	8.27	3.24403e-05		up	up
SpUn020790	Unknown	23.12	12.47	13.48	5.54	17	14.86	0	0	16.57	3.28218e-05		up	up
SpUn083639	Unknown	12.54	14.38	27.97	7.45	23.57	17.39	0	0	15.59	3.28232e-05		up	up
SpUn038830	Unknown	8.56	7.82	5.51	12.81	9.23	9.3	0	0	17.46	3.31337e-05		up	up
SpUn025410	RNI-like superfamily protein	7.89	6.54	5.82	5.73	6.92	11.97	0	0	6.76	3.42511e-05		up	up
SpUn022539	Unknown	6.81	11.36	8.73	12.33	6.28	8.33	0	0	5.13	3.57452e-05		up	up
SpUn046638	WD-repeat protein, putative	15.51	10.04	31.25	8.42	17.14	19.55	0	0	6.94	3.60628e-05		up	up
SpUn021623	alpha/beta-Hydrolases superfamily protein	6.23	7.45	7.65	17.83	11.14	5.39	0	0	3.99	3.65465e-05		up	up
SpUn056351	Unknown	15.09	7.49	11.17	8.6	17.5	14.21	0	0	15.31	3.70311e-05		up	up
SpUn033302	ARM repeat superfamily protein	13.34	12.09	8.93	9.9	7.86	12.55	0	0.5	13.8	3.72661e-05		up	up
SpUn022540	Unknown	7.86	12.84	9.2	13.41	6.18	9.21	0	0	5.36	3.87782e-05		up	up
SpUn058891	Unknown	15.8	11.74	13.45	7.15	21.63	16.99	0	0	16.06	3.90925e-05		up	up
SpUn062031	FBD-associated F-box protein	6.9	10.73	8.81	9.53	17.05	9.76	0	1.32	8.5	4.00634e-05		up	up
SpUn006922	BEL1-like homeodomain protein	17.96	14.18	15.92	12.78	8.89	10.01	0.41	0.31	32.24	4.16257e-05		up	up
SpUn068504	26S proteasome AAA-ATPase subunit RPT5B	23.14	23.94	18.85	12.91	22.74	21.1	0.59	0.89	30.89	4.33333e-05		up	up
SpUn053291	Cell division cycle 20.2, cofactor of APC complex	11.91	10.81	11.09	5.15	12.56	13.84	0	0	12.39	4.34185e-05		up	up
SpUn049250	Unknown	12.11	6.53	9.92	11.83	8.6	10.26	0	0	7.47	4.36794e-05		up	up
SpUn057547	Unknown	9.92	8.74	9.17	6.06	10.9	6.89	0.31	0	12.49	4.45818e-05		up	up
SpUn039915	Ascorbate peroxidase	62.84	84.07	41.62	63.55	51.15	45.45	8.13	4.39	32.67	4.60838e-05		up	up
SpUn002947	Unknown	7.49	7.1	11.99	8.31	7.24	12.66	0	0	14.89	4.68224e-05		up	up
SpUn012394	Unknown	8.41	8.74	5.76	21.14	11.96	12.15	0	0	6.51	4.70958e-05		up	up
SpUn020559	Unknown	11.44	14.34	16.58	14.03	18.46	12.66	0	0	19.09	4.74976e-05		up	up
SpUn016456	Unknown	14.3	23.33	9.23	30.7	11.81	7.16	0	0	54.25	4.84376e-05		up	up
SpUn044768	Unknown	5.63	7.41	6.05	9.56	7.79	5.68	0	0	7.71	4.92028e-05		up	up
SpUn037296	Sulfiredoxin	11.06	16.1	14.38	23.35	16.41	15.22	0.33	1.98	12.39	4.97816e-05		up	up
SpUn021937	Peptidase M1 family protein	14.76	26.76	11.71	6.81	27.18	12.11	0	0.42	18.79	5.02329e-05		up	up
SpUn025786	Unknown	56.55	69.78	79.64	91.85	46.7	48.3	6.5	8.81	56.93	5.26159e-05		up	up
SpUn012733	Unknown	20.26	22.79	16.52	21.65	56.86	31.3	0.81	1.82	27.01	5.31722e-05		up	up
SpUn032436	Unknown	20.63	16.11	14.35	11.79	16.72	25.37	0.51	0.76	39.42	5.41042e-05		up	up
SpUn004195	Unknown	12.46	11.4	8.95	17.64	21	14.75	0	0.76	8.89	5.42564e-05		up	up
SpUn034340	Zinc finger protein STOP1 homolog	11.67	16.64	10.28	41.47	15.3	11.2	1.56	1.76	37.16	5.44155e-05		up	up
SpUn052924	GAI-like protein 1	13.62	15.53	17.48	6.86	20.3	18.05	0	0	10.45	5.53531e-05		up	up
SpUn025184	Unknown	9.4	19.63	12.68	29.85	8.12	11.43	0	0.84	11.53	5.61248e-05		up	up
SpUn053321	Protein FLX-like 3	21.97	27.34	18.31	28.3	18.56	17.78	2.36	2.56	24.5	5.62118e-05		up	up
SpUn035817	Unknown	6.92	7.86	6.5	12.6	5.94	5.39	0	0	31.32	5.64714e-05		up	up
SpUn039914	Ascorbate peroxidase	53.65	73.73	34.75	54.97	44.24	39.07	6.59	5.12	28.49	5.65893e-05		up	up
SpUn054983	Unknown	17.84	9.06	12.02	6.17	23.08	17.17	0	0	13.22	5.79517e-05		up	up
SpUn064677	Unknown	14.66	16.56	13.07	14.35	18.54	6.88	0	0	16.96	5.83697e-05		up	up
SpUn014998	Unknown	23.36	15.86	9.96	23.01	14.2	9.63	0	0	28.48	6.28497e-05		up	up
SpUn036016	Unknown	16.13	16.02	13.32	50.75	12.35	9.73	1.71	0.52	22.79	6.57669e-05		up	up
SpUn016455	Unknown	12.86	20.81	7.28	28.26	9.1	7.41	0	0	49.94	6.60746e-05		up	up
SpUn023530	Unknown	13.82	12.21	9.55	19.19	14.35	19.22	0	0.44	12.81	6.62347e-05		up	up
SpUn029168	Unknown	8.27	12.59	6.17	6.91	5.84	10.13	0	0	12.24	6.70245e-05		up	up
SpUn028002	Unknown	35.75	22	12.6	67.2	17.66	17.98	1.49	1.86	21.07	6.70774e-05		up	up
SpUn037295	Sulfiredoxin	11.27	16.74	14.03	21.28	14.44	12.95	0.31	1.84	10.07	6.77364e-05		up	up
SpUn049764	Genomic DNA, chromosome 3, BAC clone:F14O13	16.01	8.77	11.05	13.62	5.37	6.27	0	0	19.25	6.79631e-05		up	up
SpUn052419	Thioredoxin, putative	9.02	8.4	11.11	12.58	5.82	8.14	0.46	0.35	7.74	6.98986e-05		up	up
SpUn022609	Unknown	10.8	26.82	13.56	5.5	10.38	6.9	0	0.38	10.21	7.09523e-05		up	up
SpUn054986	Unknown	18.5	10.85	13.82	7.64	23.9	18.38	0	0	14.8	7.19561e-05		up	up
SpUn030933	Forkhead box protein G1	242.94	352.02	277.79	817.87	276.74	291.31	45.2	44.14	361.52	7.22576e-05		up	up
SpUn053803	Plant invertase/pectin methylesterase inhibitor superfamily protein	23.91	32.51	22.16	50.16	30.84	22.55	2.91	1.75	33.67	7.29163e-05		up	up
SpUn057465	26S proteasome non-ATPase regulatory subunit 7 family protein	27.29	24.88	32.34	30.02	24.9	23.1	0.88	0.66	26.68	7.48559e-05		up	up
SpUn053290	Cell division cycle 20.2, cofactor of APC complex	10.67	9.74	9.76	5.2	12.29	13.98	0	0	11.7	7.72967e-05		up	up
SpUn012379	Unknown	8.9	18.18	10.08	23.73	10.83	8.12	0	0	17.39	7.96565e-05		up	up
SpUn039723	Unknown	15.45	12.4	9.02	10.24	16.92	15.46	0	0	28.94	8.14581e-05		up	up
SpUn025275	Unknown	8.84	10.39	12.03	9.67	9.46	10.38	0.99	0.19	12.2	8.36131e-05		up	up
SpUn033451	Speckle-type POZ protein	22.73	25.04	22.65	26.48	25.94	23.81	3.19	4.53	20.25	8.42011e-05		up	up
SpUn000158	Unknown	5.91	8.67	9.06	8.34	9.76	9.85	0	0	9.87	8.65832e-05		up	up
SpUn058924	Homeodomain-like superfamily protein	50.08	49.57	35.15	41.72	39.05	31.12	4.52	4.38	73.17	8.70075e-05		up	up
SpUn029058	Eukaryotic translation initiation factor 2 subunit	13.07	11.44	12.14	8.63	7.04	8.91	0.66	0	7.73	8.7778e-05		up	up
SpUn079395	Unknown	7.9	8.53	33	9.44	12.14	8.07	0	0	8.17	8.87161e-05		up	up
SpUn049621	MYB-CC transcription factor	16.13	13.95	16.18	12.42	11.94	10.61	1.07	2.09	37.55	8.90334e-05		up	up
SpUn023691	Serine/arginine repetitive matrix protein 2	29.67	52.92	21.88	29.25	12.23	17.43	1.75	1.32	15.53	8.90535e-05		up	up
SpUn011447	Unknown	13.32	13.37	13.92	22.28	7.86	7.08	0	0	6.47	8.9656e-05		up	up
SpUn002635	Unknown	14.19	16.74	14.94	16.41	23.24	17.32	1.48	0	39.74	8.99401e-05		up	up
SpUn015428	Unknown	7.21	8.7	8.41	38.01	11.69	11.13	0	0	4.64	9.00559e-05		up	up
SpUn073115	Unknown	9.41	16.49	10.36	21.28	29.54	16.07	0	0.55	29.62	9.08389e-05		up	up
SpUn012915	Unknown	7.41	9.33	13.06	5.03	15.67	19.31	0	0	28.87	9.33578e-05		up	up
SpUn029719	Unknown	11.95	13.36	19.24	10.62	23.62	17.38	1.22	0.61	17.94	9.34896e-05		up	up
SpUn051770	Unknown	30.85	12.64	21.67	11.13	42.17	13.13	0.73	0	50.1	9.39267e-05		up	up
SpUn051776	Unknown	9.08	10.1	14.99	15.4	5.96	11.25	0	0	6.49	9.56181e-05		up	up
SpUn012734	Unknown	19.52	21.49	17.03	18.55	54.9	34.13	1.46	2.2	26.02	9.56963e-05		up	up
SpUn033303	ARM repeat superfamily protein	11.19	12.26	8.45	8.19	6.82	10.74	0	0.5	12.71	9.57669e-05		up	up
SpUn025248	CASP-like protein	7.26	6.43	6.4	5.81	7.01	7.13	0	0	5.18	9.60577e-05		up	up
SpUn032860	Genomic DNA, chromosome 3, TAC clone:K13N2	48.54	41.42	46.39	66.7	40.06	39.32	6.85	5.89	50.73	9.89666e-05		up	up
SpUn030353	Unknown	11.69	17.82	15.45	10.58	7.98	9.71	0	0.65	7.53	0.000101847		up	up
SpUn035818	Unknown	6.75	7.51	6.97	15.46	6.42	5.25	0	0	34.19	0.000106968		up	up
SpUn014494	Transcription elongation factor SPT4 homolog	27.45	34.59	32.14	30.75	42.99	34.43	5.17	5.45	30.23	0.000108111		up	up
SpUn048799	Unknown	7.13	8.16	11.7	20.81	9.7	7.7	0.4	0	13.1	0.00010984		up	up
SpUn014709	Unknown	14.59	9.22	10.47	33.1	8.91	11.77	0.39	0.88	3.11	0.00011058		up	up
SpUn022117	Unknown	12.22	9.96	5.38	11.79	12	8.4	0	0	7.56	0.000111699		up	up
SpUn076067	Unknown	10.13	31.31	18.26	24.38	11.68	15.17	0	0	21.07	0.00011201		up	up
SpUn032695	HXXXD-type acyl-transferase family protein	13.26	29.65	22.54	20.25	23.86	17.68	0.44	2.67	7.3	0.000117788		up	up
SpUn046936	Ribulose bisphosphate carboxylase small chain	16848	16411.5	23009.8	35680.1	20094.1	25079.3	2917.23	1702.53	21453.1	0.000117852		up	up
SpUn026278	Unknown	10.58	6.19	11.38	11.2	17.16	14.95	0.67	0.76	20.33	0.00011828		up	up
SpUn034636	Unknown	14.31	10.2	7.5	5.87	7.05	14.53	0	0	14.24	0.00011828		up	up
SpUn026187	Anaphase-promoting complex subunit	20.4	19.86	17.58	13.24	23.14	15.21	0	2.5	11.91	0.000120542		up	up
SpUn021135	Unknown	10.13	10.09	8.92	18.68	9.6	20.25	0	0.73	15.5	0.000122773		up	up
SpUn027797	Unknown	5.17	14.1	12.23	7.39	11.24	10.25	0	0	6.5	0.000122785		up	up
SpUn039380	Unknown	14.39	11.23	10.92	14.13	8.88	8.23	0	0	7.92	0.000122999		up	up
SpUn034293	basic helix-loop-helix (bHLH) DNA-binding superfamily protein	22.83	12.59	15.42	45.46	9.73	6.49	1.17	1.24	28.95	0.000123759		up	up
SpUn066234	Unknown	7.26	6.08	5.09	5.63	9.02	7.97	0.28	0	13.42	0.000124314		up	up
SpUn026732	Unknown	8.82	7.48	8.54	6.63	8.56	9.11	0.29	0.22	10.66	0.000126132		up	up
SpUn015916	Unknown	8.91	11.08	18.56	5.13	18.4	16.89	0	0.38	15.04	0.000126826		up	up
SpUn000411	Unknown	9.14	7.18	10.25	6.02	15.86	10.24	0	0	15.43	0.000127285		up	up
SpUn012819	Proteinase inhibitor	12.51	8.06	16.8	14.79	6.73	6.11	0.38	0	16.06	0.000130581		up	up
SpUn030539	Unknown	23.9	11.31	19.4	7.97	10.64	12.69	0	0	11.26	0.000130581		up	up
SpUn040026	Unknown	14.49	16.04	18.66	7.06	5.93	13.99	0	0	9.61	0.000132341		up	up
SpUn014161	Unknown	13.36	9.22	11.29	19.03	14.29	14.73	1.23	0	26.36	0.00013596		up	up
SpUn014119	Unknown	10.52	11.35	5.87	17.13	10.5	9.59	0	0.33	15.35	0.000137353		up	up
SpUn059141	Unknown	17.12	14.67	14.64	12.99	25.91	18.28	0	0	25.54	0.000139004		up	up
SpUn013436	Unknown	5.79	31.68	15.83	30.93	35.27	11.17	0.72	0	16.9	0.000139087		up	up
SpUn055912	Unknown	9.07	17.23	8.15	19.7	12.89	11.22	0	0	12.27	0.00014167		up	up
SpUn039236	Unknown	9.08	7.9	9.29	10.73	9.98	12.6	0	0	14.27	0.000142014		up	up
SpUn058867	Unknown	10.71	19.62	5.15	25.55	7.53	10.48	0	0	13.24	0.000142621		up	up
SpUn043646	arabinogalactan protein 7	8.62	9.09	10.88	5.58	10.08	9.88	0.37	0	11.69	0.000143391		up	up
SpUn067979	Unknown	27.78	24.81	15.83	31.2	19.79	17.07	0	0.67	21.44	0.000145013		up	up
SpUn024134	Unknown	12.18	17.52	16.1	11.02	9.09	10.67	0	0	10.65	0.000145269		up	up
SpUn018711	tRNA/rRNA methyltransferase (SpoU) family protein	9.46	14.86	10.23	18.39	8.11	11.86	0.4	0.3	17.33	0.000145321		up	up
SpUn012648	Unknown	28.28	13.82	27.5	15.93	32.09	33	1	0	21.22	0.000149815		up	up
SpUn056460	2-succinylbenzoate-CoA ligase	19.34	15.4	13.75	13.76	10.92	14.71	1.5	1.88	17.51	0.00015027		up	up
SpUn025395	Unknown	9.76	7.9	11.82	12.69	20.04	16.13	0	0	0.81	0.00015155		up	up
SpUn037691	Unknown	17.09	5.89	7.53	17.4	5.68	5.43	0	0	4.49	0.000152029		up	up
SpUn009939	Unknown	11.85	11.87	8.2	6.89	12.88	7.21	0	0	5.61	0.000153004		up	up
SpUn039727	Unknown	7.98	10.93	6.9	12.5	12.91	10.53	0	0	8.55	0.000153386		up	up
SpUn059377	Putative Rho GDP dissociation inhibitor	10.78	10.55	9.27	8.5	5.81	7.25	0	0	8.97	0.000153386		up	up
SpUn012157	Unknown	5.67	9.33	8.21	9.53	14.68	18.16	0	0.38	11.01	0.000157536		up	up
SpUn056979	Unknown	13.03	12.46	5.87	14.47	9.66	8.56	0	0	14.13	0.000159832		up	up
SpUn078585	Unknown	9.01	16.2	7.14	7.33	11.53	11.91	0	0	1.49	0.000159879		up	up
SpUn008100	Unknown	12.43	11.56	20.54	10.78	7.51	9.52	0	0	16.83	0.000160154		up	up
SpUn046648	Unknown	9.67	12.58	11.27	9.26	11.13	5.74	0	0	14.99	0.000165238		up	up
SpUn028530	Tubulin folding cofactor C	7.9	10.1	7.73	6.55	11.02	8.55	0.55	0.21	9.6	0.000165676		up	up
SpUn036440	HSP20-like chaperones superfamily protein	9.84	9.08	10.91	9.26	11.85	8.22	0.3	0.67	8.84	0.00016645		up	up
SpUn049978	Unknown	5.35	7.09	7.39	9.91	8.11	9.98	0	0	5.56	0.000167556		up	up
SpUn014728	Unknown	14.85	31.53	18.99	26.65	15.97	25.44	0	0.67	33.82	0.000167783		up	up
SpUn004624	Cytochrome P450, putative	32.28	17.54	16.27	19.23	9.43	6.25	0.87	0.65	24.95	0.000168412		up	up
SpUn048798	Unknown	5.25	6.12	8.05	23.38	7.92	6.5	0.39	0	8.78	0.000173171		up	up
SpUn057384	Unknown	11.71	15.67	7.43	14.63	30.9	13.23	0	0	15.84	0.00017636		up	up
SpUn043844	Lysosomal alpha-mannosidase, putative	8.24	14.02	14.24	7.31	11.03	9.59	0	0	18.6	0.000177434		up	up
SpUn008656	Nucleoporin autopeptidase	27.59	19.54	23.36	10.53	12.18	18.55	0.81	0	37.73	0.00017795		up	up
SpUn083532	Sulfotransferase family protein	16.23	15.33	15.49	13.77	11.77	12.73	0.84	0.63	47.76	0.000181072		up	up
SpUn033916	Unknown	6.12	7.93	13.49	9.97	24.56	15.92	0	0	17.05	0.000181941		up	up
SpUn006104	Unknown	6.14	10.6	8.93	7.5	18.47	10.12	0	0	25.35	0.000183236		up	up
SpUn034387	Unknown	16.4	9.39	6.19	8.63	12.13	16.65	0	0	2.33	0.000185076		up	up
SpUn053850	Unknown	16.76	16.44	12.08	5.17	9.94	15.62	0	0	10.6	0.000187233		up	up
SpUn015789	Unknown	13.93	9.73	15.16	6.12	21.98	18.18	0	0	13.86	0.000187568		up	up
SpUn063000	Unknown	8.26	10.94	10.92	13.25	14.15	14.64	0	0	16.81	0.000193069		up	up
SpUn051179	GDSL esterase/lipase	10.84	23.06	25.86	7.76	33.6	23.07	0.56	1.27	18.26	0.00019419		up	up
SpUn004036	Unknown	14.83	16	28.09	8.72	15.41	15.62	0	0	21.14	0.00019557		up	up
SpUn025245	CASP-like protein	6.67	6.97	6.89	6.51	6.95	7.29	0	0	3.52	0.00019557		up	up
SpUn078352	Unknown	10.26	10.75	6.78	17.62	9.63	7.71	0	0	9.91	0.00019557		up	up
SpUn005899	Unknown	36.91	31.86	9.1	20.04	5.71	8.27	0	0	63.63	0.000195637		up	up
SpUn041757	Oxidoreductase, 2OG-Fe(II) oxygenase family protein	17.36	5.31	18.49	5.98	19.15	21.77	0	0.73	29.89	0.000195689		up	up
SpUn016269	Unknown	19.35	15.15	9.53	11.85	11.28	10.21	0	0	14.72	0.000197356		up	up
SpUn035304	myb domain protein 74	9.39	6.48	5.13	17.33	6.08	6.56	0.47	0.35	8.59	0.000199814		up	up
SpUn084047	Unknown	6.58	31.12	9.36	30.9	15.4	19.39	0	0	27.68	0.000201777		up	up
SpUn022779	F-box protein	14.29	14.57	16.11	12.63	11.5	10.93	1.23	1.85	16.3	0.000203012		up	up
SpUn025308	Unknown	5.29	5.71	7.63	10.45	8.19	8.57	0	0	4.07	0.00020324		up	up
SpUn058873	Unknown	17.74	14.48	12.01	15.27	12.55	14.55	0	0	17.22	0.000208541		up	up
SpUn049647	Unknown	27.88	15.45	13.45	6.14	18.57	18.75	0	0.53	3.37	0.000210332		up	up
SpUn033672	NAD(P)H-quinone oxidoreductase subunit H	13.07	15.48	14.33	19.7	11.08	10.74	1.76	2.04	11.81	0.000216271		up	up
SpUn018936	Unknown	19.17	12.13	8.3	8.52	8.15	9.33	0	0	23.02	0.000216487		up	up
SpUn029278	Shikimate kinase	16.34	17.38	15.65	10.29	12.02	13.7	0.89	0.67	12.72	0.000218568		up	up
SpUn059361	Homeodomain-like superfamily protein	11.23	9.9	10.5	6.32	9.13	11.88	0.26	1.16	9.12	0.000221811		up	up
SpUn073114	Unknown	12.68	14.89	12.81	20.24	24.59	17.55	0	1.05	28.93	0.000222768		up	up
SpUn074973	Unknown	10.38	15.47	9.15	20.8	26.51	11.3	0	0	11.31	0.000226991		up	up
SpUn085576	Putative 21 kDa trypsin inhibitor	17.3	13.22	19.53	13.21	6.27	35.86	0	0.51	42.66	0.000227717		up	up
SpUn055924	Unknown	8.92	7.41	7.26	8.57	9.05	10.25	0.77	0.19	7.65	0.000228776		up	up
SpUn033726	Unknown	6.82	16.78	9.37	7.78	5.93	8.44	0	0	6.51	0.000230154		up	up
SpUn004606	Unknown	7.43	14.58	10.27	13.3	10.04	11.81	0	0	11.76	0.000230389		up	up
SpUn004252	Unknown	9.89	9.94	7.66	7.41	17.55	12.84	0	0	31.21	0.000233026		up	up
SpUn041755	Oxidoreductase, 2OG-Fe(II) oxygenase family protein	19.98	5.33	16.32	5.18	17.9	21.44	0	0.95	28.36	0.000235204		up	up
SpUn011523	Unknown	13.47	11.89	13.49	8.31	23.96	29.64	0	0.57	18.68	0.00024804		up	up
SpUn035538	Rho GTPase-activating protein gacII	16.47	18.68	23.61	16.29	10.93	11.26	1.04	0.39	14.72	0.000248583		up	up
SpUn059336	Unknown	11.29	9.75	11.09	7.44	11.69	10.2	0	0	17.01	0.0002565		up	up
SpUn040754	L-lactate dehydrogenase [cytochrome]	9.34	10.9	9.1	6.03	7.32	7.31	0.57	0.22	14.46	0.000256684		up	up
SpUn032714	Unknown	8.59	7.42	5.19	5.33	10.14	10.23	0	0	12.21	0.000258697		up	up
SpUn022119	Unknown	8.18	7.25	10.04	6.74	16.09	8.25	0	0	17.14	0.000261335		up	up
SpUn034472	Unknown	7.63	7.33	11	7.15	5.53	6.99	0.26	0.39	6.48	0.000262116		up	up
SpUn032665	Unknown	17.04	19.88	39.56	12.5	31.38	39.94	0.86	1.3	14.66	0.00026312		up	up
SpUn048399	Unknown	7.26	9.79	7.8	5.23	6.91	5.8	0	0	13.09	0.000265222		up	up
SpUn025105	Unknown	8.98	5.49	7.12	8.94	24.08	25.36	0.56	0.84	33.64	0.000265651		up	up
SpUn032707	Histone H3	6.68	9.5	6.42	25.13	8.58	13.47	0	0.43	4.83	0.000266737		up	up
SpUn058864	Unknown	6.31	6.81	6.16	6.7	13.71	9.96	0	0	15.55	0.000269124		up	up
SpUn008554	Gibberellin-regulated family protein	7.11	16.61	24.52	16.07	9.16	10.09	0	0	4.71	0.000275899		up	up
SpUn029568	glycine-rich protein	8.55	10.13	10.19	22.82	10.56	9.89	1.31	0.99	7.81	0.00027816		up	up
SpUn041894	Unknown	17.72	29.74	12.36	10.02	11.41	9.93	0	0	11.26	0.000278782		up	up
SpUn036487	Shaggy kinase homolog	11.18	13.5	14.07	5.06	7.91	11.81	0	0.37	10.06	0.00028		up	up
SpUn068395	Ankyrin repeat family protein	25.74	19.67	13.46	12.37	14.77	14.78	0	0	37.33	0.000281094		up	up
SpUn048703	LSM14-like protein	9.45	8.28	7.41	9.62	9.42	10.72	0	0	10.87	0.000281165		up	up
SpUn067925	Unknown	11.85	12.4	7.6	27.79	14.06	14.49	0.67	0	10	0.000284397		up	up
SpUn015193	Unknown	18.49	15.08	23.24	12.85	18.63	22.43	0	0.63	8.52	0.000286998		up	up
SpUn054070	Unknown	20.8	30.6	11.24	31.43	31.17	26.69	0	2	36.67	0.000289864		up	up
SpUn055821	Unknown	11.5	10.34	6.96	36.4	14.23	8.37	0	0	26.2	0.000290427		up	up
SpUn070765	Unknown	18.83	22.05	8.47	5.44	5.52	12.12	0	0	19.52	0.000290758		up	up
SpUn032047	Unknown	11.86	9.41	7.14	6.86	8.22	6.21	0	0.49	11.45	0.000294856		up	up
SpUn007309	Unknown	9	6.86	10.15	5.03	9.4	9.26	0	0	5.53	0.000301324		up	up
SpUn048209	Unknown	13.54	19.1	10.32	14.84	24.15	15.05	0	0	8.8	0.000305545		up	up
SpUn016948	Dirigent protein 17	12.73	14.29	8.75	13	10.93	12.81	1.72	1.58	14.99	0.000307489		up	up
SpUn034617	F-box protein	7.29	9.87	9.63	5.63	5.08	6.25	0	0.6	8.24	0.00031083		up	up
SpUn017255	Unknown	8.06	18.84	10.65	11.85	6.81	10.38	0	0	11.02	0.000311013		up	up
SpUn012358	Unknown	34.95	28.74	19.8	21.46	29.25	25.46	1.56	1.76	33.52	0.00031256		up	up
SpUn019970	Unknown	10.74	11.59	10.53	5.17	13.56	13.28	0	0	13.1	0.000320845		up	up
SpUn058464	Unknown	18.74	13	20.64	8.48	10.03	27	1.25	0.94	21.08	0.00032808		up	up
SpUn064967	Unknown	18.72	6.35	12.37	5.44	16.86	23.19	0	0.75	12.5	0.000329131		up	up
SpUn056524	Unknown	5.99	17.54	22.61	9.87	16.43	12.65	0	0	6.81	0.000335268		up	up
SpUn031506	NBS1	7.32	6.32	6.05	11.42	7.69	5.78	0	0.26	7.46	0.000339891		up	up
SpUn068594	Unknown	8.83	11.53	10.44	5.67	13.13	39.66	0	0	3.7	0.000341296		up	up
SpUn030527	Unknown	6.86	9.63	11.25	8.2	5.97	7.66	0.51	0.39	25.4	0.00034668		up	up
SpUn056695	Unknown	8.2	9.77	5.61	6.14	14.35	8.37	0	0	6.19	0.000347072		up	up
SpUn044493	Unknown	9.75	13.73	7.87	9.92	11.78	12.02	0	0.38	9.43	0.000347966		up	up
SpUn017115	Unknown	7.65	8	6.43	9.75	6.72	5.3	0	0	17.52	0.000349976		up	up
SpUn085632	Unknown	5.5	7.82	8.81	5.9	15.75	9.15	0	0	10.95	0.00035645		up	up
SpUn022558	Scarecrow-like protein	19.41	12.64	12.61	10.67	14.31	13.95	0.63	2.12	27.96	0.000358		up	up
SpUn007011	RING/U-box superfamily protein	9.03	18.15	16.05	19.02	11.06	10.47	0.58	0	19.52	0.000358145		up	up
SpUn037678	Unknown	13.24	12.7	14.58	18.97	5.86	9.15	0	0	14.27	0.000360869		up	up
SpUn045691	Unknown	13.72	21.28	21.16	37.63	13.47	16.34	2.14	0	36.39	0.000361266		up	up
SpUn071071	Unknown	11.4	12.3	10.27	22.5	18.78	14.28	0	0	18.55	0.000361266		up	up
SpUn050228	Unknown	11.77	16.61	20.35	9.22	8.53	18.27	0	0	5.4	0.00036517		up	up
SpUn052731	Unknown	6.77	5.72	7.78	11.99	8.11	10.89	0	0	5.86	0.000368683		up	up
SpUn022574	Unknown	8.23	12.75	11.83	11.18	9.08	13	0	0	19.94	0.000369817		up	up
SpUn031604	Unknown	9.85	9.02	5.52	22.69	6.06	6.22	0	0	7.42	0.000374388		up	up
SpUn022538	Unknown	9.39	20.26	11.33	23.27	7.69	10.98	0	0	6.9	0.000382703		up	up
SpUn044452	Zinc finger CCCH domain-containing protein	14.9	14.36	14.77	18.78	19.29	14.13	0.5	1.5	38.11	0.000387801		up	up
SpUn054672	Unknown	21.72	36.26	13.54	7.79	12.18	12.95	0	1.15	15.89	0.000390406		up	up
SpUn005729	Unknown	5.41	9.73	6.85	5.51	5.39	8.49	0	0	4.04	0.00039609		up	up
SpUn034435	Esterase/lipase/thioesterase family protein, putative, expressed	10.58	6.88	8.65	5.7	7.06	6.55	0	0.47	7.85	0.000396263		up	up
SpUn014665	Unknown	13.52	21.89	9.46	8.64	7.49	10.69	0	0	13.84	0.000400202		up	up
SpUn011063	Unknown	13.42	18.55	12.19	18.21	31	18.61	0.78	0.59	17.1	0.000404287		up	up
SpUn054351	Unknown	8.35	7.17	11.28	12.88	21.73	12.12	1.07	1.07	31.51	0.000405507		up	up
SpUn041618	Unknown	5.87	6.59	10.24	5.42	5.62	9.31	0	0	7.71	0.000414324		up	up
SpUn064692	zinc finger (C3HC4-type RING finger) family protein	13.22	5.71	8.3	26.02	5.03	8.22	0	0	17.43	0.000415451		up	up
SpUn013725	Glucose-methanol-choline (GMC) oxidoreductase family protein	36.43	26.75	18.05	56.31	8.8	11.57	0	0.71	29.19	0.000421304		up	up
SpUn041619	Unknown	5.79	6.25	9.8	5.35	5.54	9.66	0	0	7.61	0.00042241		up	up
SpUn034530	Unknown	5.53	8.55	13.88	5	15.22	11.77	0.34	0.52	9.53	0.000432143		up	up
SpUn085339	Unknown	9.43	11.99	9.79	11.43	8.54	9.74	0	0	3.68	0.000433897		up	up
SpUn084637	Unknown	13.86	13.84	17.63	16.72	10.04	21.39	0	0	17.86	0.000439876		up	up
SpUn053277	Unknown	5.06	5.68	5.09	6.6	7.19	5.72	0	0	7.86	0.000441441		up	up
SpUn048190	Unknown	9.03	10.83	10.34	10.35	6.98	8.91	0.38	0.28	8.18	0.00045004		up	up
SpUn052416	Thioredoxin, putative	9.15	8.39	11.28	14.48	6.08	7.48	0.57	0.43	9.55	0.000457711		up	up
SpUn039052	translocon-associated protein beta (TRAPB) family protein	6.55	8.64	7.38	5.27	5.28	10.28	0	0	10.62	0.000473675		up	up
SpUn025601	Unknown	9.98	10.12	7.65	5.69	12.15	14.49	0	0.84	7.34	0.000474536		up	up
SpUn033846	Ferredoxin-thioredoxin reductase catalytic chain, chloroplastic	9.32	11.23	12.04	11.48	13.83	11.95	0.41	0.92	8.2	0.000482556		up	up
SpUn040511	Unknown	12.25	10.04	25.25	17.95	13.85	12.19	0	0	23.87	0.000484152		up	up
SpUn022575	Unknown	8.8	12.66	12.6	7.96	9.56	13.06	0	0	20.78	0.000484493		up	up
SpUn080225	Unknown	8.35	10.3	6.31	26.99	9.8	7.75	0	0	15.03	0.000485076		up	up
SpUn003964	Unknown	14.66	18.14	14.24	6.44	12.81	7.25	0	0	14.15	0.000485106		up	up
SpUn004923	Unknown	9.95	8.95	9.86	24.19	8.11	11.7	0	0	5.36	0.000491855		up	up
SpUn027736	Unknown	13.53	9.25	19.67	12.24	17.32	10	0	0	7.62	0.000491855		up	up
SpUn056461	2-succinylbenzoate-CoA ligase	16.45	13.77	13.31	11.54	10.95	15.5	2.09	2.21	15.03	0.000510984		up	up
SpUn043169	Unknown	9.11	11.79	10.43	7	7.26	6.94	0	0	8.76	0.000514134		up	up
SpUn019045	Unknown	25.13	19.28	44.28	9.85	23.47	34.54	0	1.57	0	0.000516048		up	up
SpUn034904	2-isopropylmalate synthase B	10.98	10.6	19.86	10.2	6.07	10.3	0	0.41	13.22	0.000523242		up	up
SpUn002442	Unknown	15.13	10.96	21.64	9.28	12.62	9.2	0	1.75	20.41	0.000528801		up	up
SpUn084391	F-box protein	6.61	6.06	9.61	8.97	12.46	11.34	0	0	11.51	0.000535361		up	up
SpUn052654	Tetratricopeptide repeat domain-containing protein	17.74	8.12	8.88	7.3	10.32	13.01	0.5	0	30.2	0.000538734		up	up
SpUn062789	Unknown	12.79	16.46	22.11	9.35	12.48	11.58	0	0	31.32	0.00054342		up	up
SpUn018957	Unknown	5.08	9.4	9.59	10.34	11.83	14.39	0	0	8.3	0.000545895		up	up
SpUn024086	Unknown	21.97	11.29	15.21	31.95	61.8	20.75	1.96	2.21	45.27	0.000545895		up	up
SpUn058951	Unknown	22.71	29.79	20.6	9.07	10.65	17.07	0.83	0.63	5.31	0.000547775		up	up
SpUn036472	Receptor-like kinase	7.51	13.98	6.19	9.46	6.31	10.25	0.41	1.23	9.42	0.000563382		up	up
SpUn014803	Unknown	15.97	15.08	15.83	28.17	24.59	12.88	1.49	0	48.03	0.000581343		up	up
SpUn079403	Unknown	8.36	21.05	14.73	16.39	10.44	13.12	0	0	8.32	0.000584097		up	up
SpUn056459	2-succinylbenzoate-CoA ligase	16.17	13.17	12.21	11.34	10.36	14.42	2.06	2.01	14.77	0.000613059		up	up
SpUn057050	Unknown	7.87	6.56	5.05	5.19	7.83	5.9	0	0	8.28	0.000619984		up	up
SpUn021952	Unknown	9.67	8.35	8.4	6	7.21	6.87	0	0	4.4	0.000624533		up	up
SpUn045546	Polyketide cyclase/dehydrase and lipid transport superfamily protein	10.75	11.22	7.96	8.34	7.79	8.58	0.88	1	5.41	0.000640457		up	up
SpUn040449	Unknown	8.91	16.18	17.67	8.25	8.52	8.72	0	0	10.48	0.000649206		up	up
SpUn057216	Unknown	24.13	17.96	17.05	24.28	9.95	8.95	0	0.59	16.97	0.000667921		up	up
SpUn025682	Unknown	10.69	9.13	14.71	7.86	18.4	15.27	0.42	1.25	13.95	0.000683878		up	up
SpUn011292	Abscisic acid receptor PYR1	11.31	9.21	10.72	14.48	10.52	6.31	0.8	0	8.91	0.000689551		up	up
SpUn049705	Unknown	6.41	8.64	8.77	6.21	12.27	8	0	0.32	7.28	0.000704284		up	up
SpUn050552	Unknown	8.39	9.62	6.58	10.68	12.16	8.81	0	0.37	13.82	0.000725745		up	up
SpUn056147	Unknown	5.88	6.86	6.53	12.14	10.57	7.12	0	0.33	3.28	0.000727354		up	up
SpUn038356	RING/FYVE/PHD zinc finger superfamily protein	10.48	7.13	10.54	5.57	9.74	7.97	0.43	0	5.67	0.000757267		up	up
SpUn057213	Unknown	18.89	15.1	14.34	19.95	8.88	6.82	0	0.49	13.92	0.000787896		up	up
SpUn054066	Unknown	14.73	12.64	5.75	7.72	7.28	7.88	0	0	16.98	0.000790193		up	up
SpUn000746	Unknown	8.55	8.74	6.84	9.77	8.15	8.32	0.42	0	6.27	0.000804252		up	up
SpUn073135	Unknown	12.86	31.11	11.72	28.29	15.11	13.12	0.83	0	19.85	0.000804467		up	up
SpUn055809	Unknown	11.45	14.17	8.01	5.03	7.57	6.57	0	0	11.05	0.000809324		up	up
SpUn056567	Acyl-[acyl-carrier-protein]--UDP-N-acetylglucosamine O-acyltransferase, putative	9.3	6.44	11.13	5.24	7.76	10.03	0.33	0.49	9.08	0.0008542		up	up
SpUn039726	Unknown	14.37	11.63	10.68	8.53	16.92	10.87	0	0	27.24	0.000899186		up	up
SpUn020640	Unknown	7.82	8.44	9.59	7.58	7.08	5.26	0	0	2.5	0.000899889		up	up
SpUn053122	Unknown	12.38	8.31	12.83	5.45	23.04	12.6	0	0.47	23.63	0.000902028		up	up
SpUn020946	DAG protein	17.38	14.54	25.27	15.33	11.65	13.73	0.81	0	15.56	0.000919306		up	up
SpUn021902	Unknown	7.97	5.06	6.81	19.71	11.55	13.55	0	0	13.98	0.000920061		up	up
SpUn035482	Unknown	6.84	8.44	7.11	5.64	13.11	10.02	0	0.34	28.44	0.000935033		up	up
SpUn072247	Unknown	24.18	19.01	13.54	21.69	15.44	6.61	0.77	0	8.15	0.000944914		up	up
SpUn027109	Unknown	12.56	8.47	9.68	14.2	19.72	14.07	0	0	20.81	0.000955026		up	up
SpUn061132	Unknown	14.31	10.62	12.41	5.46	16.53	13.23	0	0	12.45	0.000986212		up	up
SpUn014853	GTP-binding protein alpha subunit, gna, putative	29.8	23.58	8.53	18.87	16.56	18.7	0.93	0	23.22	0.000999119		up	up
SpUn046463	SH3-containing GRB2-like protein 3-interacting protein 1	10.68	14.6	27.92	9.02	19.61	16.92	1.78	1	11.1	0.00102872		up	up
SpUn065751	Unknown	9.37	9.69	7.74	13.78	9.62	10.5	0	0	12.04	0.00103202		up	up
SpUn010123	Oxidoreductase/ transition metal ion binding protein	39.27	28.58	23.34	26.44	23.83	24.97	4.56	2.57	54.5	0.00103406		up	up
SpUn043279	Protein transport protein Sec24D	15.19	16.78	16.81	11.99	13.06	12.83	0.66	0.5	9.49	0.00103978		up	up
SpUn024319	Pentatricopeptide repeat-containing protein, putative	18.47	11.39	14.48	18.73	10.74	15.01	1.9	0.86	18.97	0.00105053		up	up
SpUn046091	Unknown	17.1	10.25	12.2	9.95	16.13	10.22	0.51	0.76	21.06	0.00105053		up	up
SpUn076443	Pentatricopeptide repeat-containing protein, putative	9.69	10.46	10.25	16.84	11.24	5.73	0	0	13.88	0.00105073		up	up
SpUn027974	Unknown	6.64	8.01	12.9	5.83	12.74	16.01	0	0	6.21	0.00106231		up	up
SpUn040361	Unknown	9.22	12.69	7.14	6.04	7.83	6.2	0	0	9.49	0.00110623		up	up
SpUn026882	Unknown	9.83	9.37	12.12	9.34	14.6	9.58	0.92	1.15	26.71	0.00112146		up	up
SpUn017156	Unknown	7.42	12.27	7.84	23.48	15.41	7.98	0	0	19.18	0.00113066		up	up
SpUn018709	Unknown	13.87	11.51	10.34	11.1	20.36	9.8	0.67	0	22.99	0.00117318		up	up
SpUn003325	RNA polymerase-associated protein RTF1	10.04	10.11	16.81	10.6	10.67	9.15	0.42	0.94	15.09	0.00117897		up	up
SpUn018308	Unknown	17.59	12.65	11.92	12.85	10.13	6.67	0	0	9.42	0.00119179		up	up
SpUn046242	Unknown	10.47	9.52	10.93	6.73	7.59	13.9	0.52	0	6.58	0.00121537		up	up
SpUn026511	Unknown	10.42	7.4	13.05	10.42	8.94	9.03	0.51	0	4.91	0.00124803		up	up
SpUn068670	Unknown	9.91	8.02	11.46	5.6	14.36	14.16	0	0	6.57	0.00125569		up	up
SpUn011849	Unknown	6.18	9.33	9.79	9.22	22.6	12.87	0.58	0.43	17.81	0.00125729		up	up
SpUn045292	Unknown	8.54	21.94	22.57	8.28	23.87	18.59	0	1.15	23.05	0.00125786		up	up
SpUn008867	Unknown	8.86	9.56	6.63	9.22	6.63	5.56	0	0	13.8	0.00125905		up	up
SpUn006258	Unknown	11.11	11.59	6.85	13.57	6.71	8.96	0	0	9.21	0.00126647		up	up
SpUn030196	Unknown	16	6.91	9.87	13.03	21.65	12.55	0	0	26	0.00127932		up	up
SpUn052936	Cysteine-rich receptor-like protein kinase	6.3	10.64	8.33	6.14	7.85	8.26	0.3	0.68	8.36	0.00128604		up	up
SpUn023141	Unknown	18.1	7.72	12.24	15.43	9.46	6.51	0	0	9.21	0.00129495		up	up
SpUn017421	Unknown	14.4	6.43	14.44	19.55	20.88	19.03	0	0.7	19.76	0.00131239		up	up
SpUn040704	Quinone reductase family protein	8.47	6.3	9.26	7.93	14.39	12.76	0.55	0	11.33	0.00132613		up	up
SpUn037657	Unknown	9.49	8.6	13.54	7.73	6.88	11.99	0	0	14.72	0.00132891		up	up
SpUn076488	Unknown	19.99	7.89	9.02	5.96	22.97	12.79	0	0	8.24	0.00137431		up	up
SpUn033544	Unknown	17.35	12.32	9.05	14.25	9.6	8.6	0	0	27.7	0.00139698		up	up
SpUn027571	Unknown	15.53	6.81	13.47	5.27	23.92	12.73	0	0	7.24	0.00141564		up	up
SpUn028475	Unknown	8.57	7.3	16.69	7.96	13.07	14.86	0	0	13.45	0.00147344		up	up
SpUn007285	Unknown	15.83	18.19	12.15	22.18	25.17	20.95	0.96	0.72	29.46	0.00149007		up	up
SpUn008848	Unknown	11.15	22.34	16.14	5.04	5.77	8.57	0	0	7.92	0.00159442		up	up
SpUn036281	Unknown	5.39	15.51	11.87	8.29	5.99	7.49	0	0	10.36	0.00160102		up	up
SpUn075115	Unknown	7.42	25.07	11.11	8.72	10.39	11.97	0	0	21.63	0.00166956		up	up
SpUn031194	SET domain-containing protein	10.19	8.25	9.09	12.1	8.12	14.39	0.95	0	6.08	0.00168078		up	up
SpUn019274	Unknown	12.89	9.47	15.06	13.44	9.61	8.29	0.35	1.58	10.4	0.00169689		up	up
SpUn049360	Unknown	7.72	10.23	13.92	6.67	6.11	5.66	0	0	3.84	0.00174123		up	up
SpUn019794	Unknown	9.7	19.82	9.16	12.23	10.17	10.6	0.65	1.71	6.2	0.00175062		up	up
SpUn020594	Unknown	9.41	13.38	7.35	9.87	7.75	14.66	0	0	16.59	0.00175457		up	up
SpUn030781	Receptor-like protein kinase	11.74	8.72	8.46	6.21	7.51	7.89	0.86	0.64	5.76	0.00177774		up	up
SpUn014497	F-box protein	9.31	13.08	19.45	18.5	11.92	14.55	1.62	1.22	14.64	0.00179861		up	up
SpUn055810	Unknown	7.57	14.39	9.53	5.38	6.79	6.54	0	0	8.6	0.00182806		up	up
SpUn038909	BTB/POZ domain-containing protein	11.09	10.5	9.51	14.52	8.18	5.75	1.09	0	6.38	0.00185968		up	up
SpUn030945	BSD domain-containing family protein	13.21	10.92	6.82	7.01	11.52	12.77	1.16	0.29	9.86	0.00194173		up	up
SpUn022084	Unknown	10.26	15.31	11.17	9.42	13.56	19.69	1.13	0.42	14.71	0.00197226		up	up
SpUn075866	Unknown	12.95	13.71	6.46	18.91	7.79	6.74	0.91	0	16.53	0.0020799		up	up
SpUn041509	Unknown	8.29	8.52	9.91	10.18	9.16	8.49	0	0	12.56	0.00222099		up	up
SpUn059200	Unknown	9.14	14.02	13.99	5.22	11.86	12.29	0	0	14.83	0.00228879		up	up
SpUn079862	F20P5.28 protein	9.08	8.85	8.9	17.49	10.4	9.25	0.55	0.41	13.98	0.00232159		up	up
SpUn020018	Unknown	5.54	5.38	5.13	10.53	5.02	5.96	0	0	2.48	0.00233656		up	up
SpUn000747	Unknown	7.62	8.96	5.79	9.71	6.69	6.98	0.43	0	5.51	0.00237722		up	up
SpUn066142	Unknown	8.94	16.61	8.53	15.5	11.88	8.68	0	0	13.34	0.0024425		up	up
SpUn058634	Unknown	16.46	21.81	21.27	8.13	18.17	11.82	0.7	1.58	13.77	0.00252809		up	up
SpUn014844	Unknown	14.76	9.56	15.61	9.35	11.77	6.29	0	0	7.83	0.00258775		up	up
SpUn078832	Unknown	7.38	11.94	7.58	7.79	10.39	9.92	0	0	6.93	0.00258997		up	up
SpUn020926	Unknown	16.03	11.78	21.63	17.59	8.9	9.4	1.28	0	7.8	0.00261042		up	up
SpUn068020	Unknown	10.24	9.29	9.21	6.12	12.18	7.99	0	0	17.52	0.00267639		up	up
SpUn017303	Unknown	6.94	6.78	8.3	6.28	8.87	6.89	0	0	20.71	0.00268314		up	up
SpUn004099	Polyubiquitin family protein	21.47	10.4	5.21	16.65	9.21	22.68	0	0.62	23.09	0.00276134		up	up
SpUn045407	Unknown	7.89	5.22	7.35	6.57	5.98	6.27	0.34	0.25	5.89	0.00278331		up	up
SpUn034111	Unknown	6.71	8.95	8.35	12.86	6.01	10.09	0	0	7.07	0.00278722		up	up
SpUn012357	Unknown	7.29	19.45	9.12	15.1	12.23	12.89	0.72	0	16.4	0.00279178		up	up
SpUn082138	Unknown	6.64	7.16	11.35	10.07	8.77	8.14	0	0	7.77	0.00290305		up	up
SpUn065036	Unknown	11.09	16.53	7.68	11.47	10.72	13.14	0	0	15.24	0.00292269		up	up
SpUn011241	Unknown	13	14.37	14.66	15.49	11.26	11.72	1.19	0.45	11.66	0.00292652		up	up
SpUn053003	Unknown	6.61	7.5	5.05	9.91	7.05	8.41	0	0	8.99	0.00300711		up	up
SpUn049365	Unknown	5.54	9.56	11.71	6.51	8.29	7.2	0	0	4.04	0.00310019		up	up
SpUn020206	F-box protein	11.65	6.68	9.14	5.44	7.92	6.36	0	0	7.97	0.00311338		up	up
SpUn024834	Unknown	17.36	25.52	18.2	14.63	14.32	12.88	1.12	2.53	24.12	0.00316141		up	up
SpUn037092	Unknown	15.72	21.56	13.85	10.23	17.81	9.25	1.23	0.92	15.31	0.0031926		up	up
SpUn007721	Unknown	6.36	7.3	17.87	8.1	9.51	5.35	0	0	9.49	0.00330585		up	up
SpUn062074	Unknown	10.58	12.5	13.31	10.94	10.58	7.79	0	0	19.03	0.00331532		up	up
SpUn023294	Unknown	16.74	16.14	17.76	11.36	9.01	9.21	1.42	1.43	19.42	0.00340007		up	up
SpUn005755	Unknown	6.29	9.05	7.91	8.94	7.81	20.13	0	0.84	8.04	0.00351239		up	up
SpUn011271	Unknown	35.09	27.59	27.82	36.06	27.61	25.95	4.69	1.41	23.93	0.00353201		up	up
SpUn013965	Unknown	9.52	8.41	5.72	12.34	9.72	8.15	0	0	26.26	0.00366499		up	up
SpUn018040	Pentatricopeptide (PPR) repeat-containing protein-like	7.43	6.99	6.04	8.79	7.59	5.5	0.71	0	11.17	0.00379569		up	up
SpUn035513	Putative GATA transcription factor family protein	6.42	5.83	5.58	6.65	9.3	9.88	0.32	0.95	8.23	0.00386153		up	up
SpUn013112	Unknown	7.64	7.42	7.07	5.19	11.91	8.22	0	0	13.3	0.00390276		up	up
SpUn019945	Unknown	24.72	28.81	16.99	33.55	16.84	16.62	1.85	1.39	14.26	0.00395333		up	up
SpUn017812	Unknown	7.46	6.84	5.91	9.62	7.3	8.27	0	0	9.27	0.00403604		up	up
SpUn028774	Pentatricopeptide repeat-containing protein	9.06	12.92	6.42	6.15	15.01	9.79	0.61	0	15.13	0.00405041		up	up
SpUn016064	Unknown	12.62	10.48	9.62	21.08	20.76	14.36	0	1.37	19.8	0.00407277		up	up
SpUn012575	P-loop containing nucleoside triphosphate hydrolases superfamily protein	11.88	9.02	12.79	9.55	5.1	6.8	0	0	8.75	0.00421441		up	up
SpUn011105	Unknown	11.88	9.02	7.56	6.57	9.88	8.58	0	0	12.25	0.00436603		up	up
SpUn058350	Unknown	8.56	12.5	7.99	6.15	18.25	9.14	0	0	8.01	0.00436603		up	up
SpUn036569	Unknown	22.33	8.42	14.52	6.25	8.74	8.82	0.66	0.5	13.05	0.00436975		up	up
SpUn052116	Mitochondrial import inner membrane translocase subunit Tim10	10.1	11.58	8.13	6.42	11.32	8.81	1.18	1.11	6.43	0.00465877		up	up
SpUn018501	Unknown	11.67	6.89	11.01	7.16	11.27	13.82	0	1.17	15.47	0.00468231		up	up
SpUn034294	Xyloglucan galactosyltransferase KATAMARI1-like protein	8.61	7.47	7.67	6.35	5.15	6.29	0.35	0.53	4.84	0.00487873		up	up
SpUn044285	Tryptophan RNA-binding attenuator protein-like	6.78	11.32	5.49	9.2	10.77	9.99	0.82	0.62	8.04	0.0055463		up	up
SpUn071203	Unknown	7.91	7.63	8.8	7.34	7.84	8.39	0	0	7.04	0.00567275		up	up
SpUn010607	Unknown	12.51	16.55	6.93	10.96	12.29	10.85	0.76	0	19.27	0.00573574		up	up
SpUn027392	DUF21-domain-containing protein	6.13	6.83	7.84	5.9	6.74	7.31	0.74	0	12.19	0.0059633		up	up
SpUn017506	Cytochrome P450, putative	9.52	9.16	8.16	10.12	8.76	7.26	0.96	0	11.26	0.0064925		up	up
SpUn042221	Unknown	9.02	8.65	7.29	19.73	6.54	6.4	0	0	8.97	0.0064925		up	up
SpUn027322	Unknown	7.09	11.73	6.25	14.75	8.22	5.72	0	0	6.58	0.00703117		up	up
SpUn039427	Pentatricopeptide repeat-containing protein	6.51	6.43	6.73	5.3	7.86	6.63	0.81	1.07	11.97	0.00705867		up	up
SpUn016910	Putative 12-oxophytodienoate reductase 3	5.32	7.27	7.73	5.77	10.15	7.98	0.33	1	23.27	0.00715344		up	up
SpUn032135	Unknown	11.44	6.36	10.99	6.11	10.05	9.09	0	0.49	6.2	0.00747385		up	up
SpUn083088	Unknown	5.85	7.89	8.38	14.56	6.36	8.2	0	0	11.64	0.00850251		up	up
SpUn014618	Unknown	22.78	8.51	12.74	7.13	11.11	6.77	0.82	0	28.76	0.00853295		up	up
SpUn050423	Unknown	7.71	11.65	12.82	6.28	6.55	8.45	0.82	0.93	8.33	0.00873832		up	up
SpUn017273	Unknown	22.7	18.63	10.14	13.02	11.82	11.61	1.8	1.35	21.95	0.00918714		up	up
SpUn029870	Unknown	6.81	11.29	5.14	7.92	7.76	8.51	0.91	0	7.02	0.00970467		up	up
SpUn025705	Purine permease, putative	9.13	7.88	10.69	7.44	9.27	8.07	0.49	0.73	3.89	0.00974167		up	up
SpUn002164	Mitochondrial import inner membrane translocase subunit tim9	10.65	10.61	9.75	8.9	10.39	22.32	0.77	0.58	6.52	0.00999049		up	up
SpUn073710	LRR receptor-like serine/threonine-protein kinase GSO1	7.04	5.59	15.66	7.54	12.88	7.97	0	0.52	15.47	0.0101101		up	up
SpUn032046	Unknown	12.41	11.28	8.63	10.64	9.94	5.27	0	0.92	15.92	0.0103082		up	up
SpUn052418	Unknown	7.84	5.02	9.21	17.74	6.11	6.44	0.54	0.41	9.53	0.0105375		up	up
SpUn078656	Unknown	10.57	7.41	8.38	8.6	7.66	9.95	0	0	8.41	0.0111593		up	up
SpUn019631	Unknown	12.03	6.49	5.5	10.67	5.7	6.84	0	0	4.14	0.0113121		up	up
SpUn063765	Whole genome shotgun assembly, reference scaffold set, scaffold scaffold_14	14.59	13.73	21.76	11.68	19.26	15.35	1.4	2.11	20.47	0.0113269		up	up
SpUn068611	Unknown	6.75	6.02	8.15	5.58	9.79	5.73	0	0.41	11.1	0.0115746		up	up
SpUn051471	Unknown	5.63	9.55	11.69	9.82	13.99	8.92	0.75	0	11.6	0.0123788		up	up
SpUn020313	FAD-dependent oxidoreductase-like protein	12.58	22.17	8.87	5.69	8.51	12.69	0.78	0.59	8.34	0.0127178		up	up
SpUn013712	Unknown	6.82	8.41	15.44	7.49	9.88	15.06	0	1.37	10.98	0.0127335		up	up
SpUn044451	Unknown	15.01	13.25	13.22	12.34	21.75	14.06	1.7	0.64	24.87	0.0129063		up	up
SpUn067173	Unknown	11.49	14.11	9.43	17.21	19.81	10.92	1.48	1.12	21.67	0.0130982		up	up
SpUn005966	Unknown	6.67	5.54	5.43	9.75	6.69	9.66	0	0	8.17	0.0150503		up	up
SpUn025449	Unknown	15.7	8.09	11.79	15.98	15	7.92	0.67	1.51	12.78	0.0156394		up	up
SpUn042119	Unknown	12.27	19.57	6.35	21	16.63	12.55	1	0.75	11.14	0.0161022		up	up
SpUn022396	Unknown	7.22	10.6	7.64	9.8	13.19	9.52	1.08	0.81	12.07	0.0173252		up	up
SpUn018214	Cytochrome b5	7.18	8.61	9.5	12.46	6.65	10.73	0.75	0	9.92	0.0174025		up	up
SpUn027651	Unknown	5.23	7.21	9.6	5.52	8	9.57	0	0.82	10.69	0.0189196		up	up
SpUn017202	Unknown	6.37	8.34	13.82	12.34	16.15	11.01	0	1.28	15.83	0.0190954		up	up
SpUn023934	Unknown	11.55	17.08	10.17	9.87	17.05	10.93	0.8	1.2	27.65	0.0192776		up	up
SpUn066585	Unknown	8.72	11.08	9.5	9.05	17.85	8.63	0	0.72	10.72	0.0196412		up	up
SpUn016701	Unknown	21.71	15.9	12.81	13.68	17.98	15.9	2.18	2.18	42.41	0.0202357		up	up
SpUn019468	Unknown	8.49	12.35	9.76	7.01	9.63	7.2	0	1.04	5.87	0.02226		up	up
SpUn054248	Unknown	7.85	10.75	7.58	9.01	8.31	6.29	1.13	0	11.11	0.0235805		up	up
SpUn055668	Unknown	6.47	8.14	9.97	7.31	5.21	10.14	0.67	0	9.65	0.0237171		up	up
SpUn017035	Unknown	8.34	7.61	12.72	9.14	7.21	9.7	0	1.35	2.87	0.0239709		up	up
SpUn029277	Shikimate kinase	11.38	10.34	11.47	9.75	6.94	7.65	1.12	0.84	10.72	0.0252688		up	up
SpUn000246	Unknown	6.19	6.4	8.52	5.25	10.65	7.97	0.96	0.36	4.36	0.026127		up	up
SpUn031901	Regulator of chromosome condensation (RCC1) family protein	11.93	16.2	7.63	8.36	10.04	12.68	1.44	0.54	12.63	0.0284583		up	up
SpUn026745	MYB transcription factor	5.75	5.2	6.86	5.79	6.59	8.48	0.69	1.04	6.46	0.031864		up	up
SpUn020607	LOCATED IN: endomembrane system; BEST Arabidopsis thaliana protein match is: cobalt ion binding .	5.32	6.22	5.86	7.22	17.04	5.07	0	0.62	2.65	0.0343147		up	up
SpUn017030	Unknown	9.77	7.44	6.46	8.19	7.29	6.76	0.54	0.81	8.57	0.0347323		up	up
SpUn046585	Unknown	6.44	5.02	5.68	9.72	5.71	5.78	0	0.5	13.53	0.036097		up	up
SpUn024630	Leucine-rich repeat (LRR) family protein	7.06	9.62	10.8	11.6	10.77	8.74	1.39	0.52	8.87	0.0429666		up	up
SpUn012055	Unknown	5.81	8.61	8.63	8.37	8.68	5.86	0	1.02	5.41	0.0464742		up	up
SpUn008475	Unknown	8.25	5.94	7.27	9.34	10.64	7.09	0.86	0	15.51	0.0481282		up	up
SpUn056076	Singapore isolate B (sub-type 7) whole genome shotgun sequence assembly, scaffold_11	20.79	31.4	45.93	1.92	9.67	11.17	0	0	8.56	1.04035e-20		up
SpUn085631	jasmonate-zim-domain protein 1	207	197.55	60.53	11.41	13.41	3.74	0	0.55	2.19	7.44195e-20		up
SpUn032126	Unknown	57.37	53.96	40.99	2.89	2.25	8.73	0	0.55	10.22	3.20482e-17		up
SpUn025205	Unknown	93.73	145.26	109.41	2.52	17.21	28.04	0	1.16	12.11	3.82798e-17		up
SpUn026804	Cytochrome P450	45.83	46.65	7.12	1.18	1.57	3.62	0	0.35	3.76	4.43316e-17		up
SpUn040025	Mechanosensitive ion channel	14.87	17.17	17.36	4.58	11.68	19.36	0	0	10.99	5.20128e-17		up
SpUn017194	Mucin-7	178.47	9.38	79.23	0	0	2.31	0.43	0	13.43	6.23687e-17		up
SpUn042061	Unknown	34.27	32.98	25.1	4.68	17.67	22.87	0	0	17.04	8.50089e-17		up
SpUn042060	Unknown	36.02	32.89	25.66	4.96	18.29	24.4	0	0	17.54	1.37001e-16		up
SpUn025840	Unknown	132.11	71.89	48.67	5.87	6.38	14	0.3	2.25	25	1.68515e-16		up
SpUn050673	BTB/POZ domain-containing family protein	94	45.66	61.98	0.27	9.84	3.62	0.37	0.84	22.03	3.61114e-16		up
SpUn001375	Unknown	38.94	35.37	28.11	4.32	19.88	26.59	0	0	19.21	7.05173e-16		up
SpUn017508	Putative receptor-like protein kinase	20.16	18.46	13.13	4.46	11.42	8.84	0	0	2.75	2.10622e-15		up
SpUn034220	glycine-rich RNA-binding protein 3	184.41	56.62	109.11	8.38	24.05	6.4	1.44	1.09	40.42	3.17635e-15		up
SpUn036056	Translation initiation factor IF-2	542.8	416.31	234.17	28.71	71.4	88.68	4.95	12.1	116.39	3.85987e-15		up
SpUn054473	Haloacid dehalogenase-like hydrolase (HAD) superfamily protein	20.35	25.78	39.5	5.52	11.34	4.97	0	0.15	6.18	7.02157e-15		up
SpUn017509	Putative receptor-like protein kinase	21.55	18.23	13.64	4.52	11.76	9.01	0	0	2.98	7.20054e-15		up
SpUn058088	Similarity to En/Spm-like transposon protein	15.36	7.56	15.18	4.67	16.74	16.69	0	0	9.35	1.85449e-14		up
SpUn025111	rRNA N-glycosidase	20.43	17.84	17.46	5.42	4.41	4.92	0	0	5.95	2.2621e-14		up
SpUn002060	Extensin	35.18	30.16	58.08	4.32	18.89	18.62	0.16	0.61	14.71	3.65353e-14		up
SpUn029597	Unknown	14.05	16.51	17.33	4.45	15.78	21.46	0	0	36.48	3.68415e-14		up
SpUn003702	Receptor-like kinase	11.34	20.17	21.12	4.77	16.27	21.81	0	0	15.49	4.08715e-14		up
SpUn041806	Unknown	35.09	34.91	16.03	4.68	12.16	21.03	0	0	21.41	4.69435e-14		up
SpUn023004	Unknown	15.86	22.3	23.76	3.79	9.15	9.99	0	0	17.99	5.90256e-14		up
SpUn042222	Unknown	33.35	41.69	11.02	1.38	1.47	2.6	0.19	1.72	0.2	6.2172e-14		up
SpUn056072	Microtubule-associated protein futsch, putative	34.3	43.58	56.74	10.51	19.09	1.93	0	0	17.28	6.45126e-14		up
SpUn042172	Unknown	38.75	17.55	25.29	3.73	5.29	15.76	0	0	15.7	7.93583e-14		up
SpUn032533	FAR1-related sequence 6	9.42	7.06	8.95	1.69	6.39	10.75	0	0	10.64	9.35249e-14		up
SpUn002174	Unknown	13.02	16.76	16.05	4.95	19.68	21.76	0	0	23.13	1.00998e-13		up
SpUn012916	Unknown	19.73	21.03	19.43	4.66	22.18	23.47	0.15	0	25.11	1.53792e-13		up
SpUn032532	FAR1-related sequence 6	9.11	7.26	9.29	1.94	6.83	11.29	0	0	10.83	2.2172e-13		up
SpUn032847	Interferon-induced GTP-binding protein mx, putative	8.75	5.39	5.49	3.09	13.91	18.46	0	0	26.12	2.44333e-13		up
SpUn059659	Retrovirus-related Pol polyprotein from transposon 17.6	15.31	18.83	27.78	1.66	19.18	24.15	0	0.05	16.78	2.76194e-13		up
SpUn017507	Putative receptor-like protein kinase 4	19.99	17.56	11.92	3.91	10.72	8.31	0	0	2.77	3.31657e-13		up
SpUn040771	Pectin lyase-like superfamily protein	8.46	22.29	16.32	3.21	6.85	12.04	0	0	16.3	3.81242e-13		up
SpUn040772	Pectin lyase-like superfamily protein	7.59	22.49	16.38	3.26	6.46	11.98	0	0	17.72	1.12656e-12		up
SpUn062842	Unknown	25.5	36.86	18.23	0	1.74	5.39	0	0	1.91	1.34065e-12		up
SpUn006228	WRKY transcription factor 1	83.88	46.08	16.12	4.14	1.29	1.54	0	0.72	8.09	1.75388e-12		up
SpUn077735	Ethylene-responsive transcription factor	31.85	24.55	44.94	2.28	2.08	6.92	0	0	20.01	2.40542e-12		up
SpUn060418	Unknown	41.87	34.72	66.99	0	1.6	12	0	0	3.95	2.57967e-12		up
SpUn022219	Ankyrin-like protein	11.1	8.3	8.11	2.44	9.3	11.38	0	0	10.98	5.97552e-12		up
SpUn040774	Pectin lyase-like superfamily protein	7.32	24.78	16.97	3.56	5.9	10.76	0	0	17.71	6.10822e-12		up
SpUn043429	Unknown	24.37	35.36	40.81	4.13	13.47	37.57	0	0.3	21	6.19648e-12		up
SpUn021416	Somatic embryogenesis receptor-like kinase	26.29	8.03	12.8	5.05	7.9	4.54	0	0	6.28	6.57134e-12		up
SpUn028817	Formin Homology 14	21.85	57.61	64.32	4.38	25.02	9.02	0	0	49.15	6.73791e-12		up
SpUn026432	Peroxidase 27	7.41	40.26	71.34	7.54	2.89	7.41	0.17	0.26	12.43	1.05054e-11		up
SpUn041803	Unknown	41.67	36.53	19.41	4.98	14.58	23.19	0.3	0	23.5	1.1695e-11		up
SpUn020883	Unknown	28.56	21.48	57.77	0.59	3.61	5.09	0	0.91	1.29	1.31687e-11		up
SpUn018160	Unknown	10.58	16.8	11.33	3.71	17.41	21.22	0.23	0	18.15	1.48088e-11		up
SpUn046331	Gamma-interferon-inducible lysosomal thiol reductase	74.46	55.47	47.69	5.8	7.21	26.34	1.67	1.82	7.32	1.70491e-11		up
SpUn043109	Unknown	5.93	18.1	21.24	0.27	1.16	1.22	0.19	0.42	39.16	1.86053e-11		up
SpUn059439	Unknown	11.76	20.63	15.27	1.8	4.45	4.74	0	0.14	16.17	2.01269e-11		up
SpUn017333	Phosphatidylethanolamine binding protein, putative	58.66	67.56	110.53	20.76	6.58	16.47	2.01	1.18	61.55	2.05859e-11		up
SpUn019677	Beta-amylase	78.23	105.65	57.18	7.99	8.41	13.9	3.36	8.76	55.46	2.61447e-11		up
SpUn006269	Unknown	46.45	21.55	15.04	0.63	1.52	3.9	0	0	54.05	2.72454e-11		up
SpUn026995	Unknown	6.9	6.65	8.23	3.27	13.2	9.64	0	0	11.66	2.93896e-11		up
SpUn002115	Programmed cell death 2 C-terminal domain-containing family protein	36.86	30.94	47.02	4.34	6.4	9.12	0.96	3.42	11.46	3.72953e-11		up
SpUn022256	Plant basic secretory family protein	84.8	118.29	78.45	17.37	6.93	0.31	0.29	0	20.85	4.23692e-11		up
SpUn047436	Unknown	24.15	15.7	21.32	1.57	5.81	19.43	0	0	3.25	4.99286e-11		up
SpUn040769	Pectin lyase-like superfamily protein	6.61	19.63	14.4	2.79	6.28	10.96	0	0	11.86	5.16866e-11		up
SpUn038166	Cytochrome P450, putative	89.54	149.77	120.15	9.46	15.6	42	0.62	5.64	57.61	5.22036e-11		up
SpUn047431	Unknown	21.92	16.34	20.69	1.48	5.96	21.35	0	0.1	3.62	5.82803e-11		up
SpUn038165	Cytochrome P450, putative	76.96	130.43	103.21	8.46	13.23	37.33	0.55	4.9	54.01	6.661e-11		up
SpUn052923	DELLA protein GAI	83	48.46	50.35	0.37	0.59	17.02	0	0	7.31	6.7541e-11		up
SpUn023524	Putative TNP2-like transposon protein	16.44	9.84	14.31	1.59	5.99	9.22	0	0.11	0.08	6.93864e-11		up
SpUn053142	Unknown	16.7	22.89	31.1	0.33	7.16	6.8	0.23	0	14.79	7.36834e-11		up
SpUn030473	Late embryogenesis abundant (LEA) hydroxyproline-rich glycoprotein family	60.56	73.05	106.11	8.63	14.29	17.19	7.38	4.48	27.21	7.75145e-11		up
SpUn025515	T23K8.1	35.62	11.66	14.28	4.07	13.42	5.52	0.19	0	4.18	8.61113e-11		up
SpUn034215	glycine-rich RNA-binding protein 3	318.15	122.18	202.84	17.26	77.89	1.02	0.57	0	67.74	1.01903e-10		up
SpUn032567	Unknown	36.26	52.6	48.45	4.65	39.27	56.34	0.38	0	32.46	1.05477e-10		up
SpUn026433	Peroxidase 27, putative	7.45	35.42	64.65	7.77	2.82	5.52	0.2	0.3	11.6	1.0668e-10		up
SpUn033460	Ubiquitin ligase protein	107.68	174.18	146.67	14.18	19.62	21.9	0.46	9.96	98.84	1.07907e-10		up
SpUn047715	Uridine kinase	9.88	6.15	7.1	3.06	6.78	10.92	0	0	5.47	1.17803e-10		up
SpUn034867	Unknown	12.82	14.42	64.65	0	0	3.28	0	0	6.82	1.28338e-10		up
SpUn045862	Unknown	45.52	42.91	20.95	0.6	4.81	22.09	0	0.25	2.47	1.28825e-10		up
SpUn047430	Unknown	25.63	18.33	22.36	1.33	7.12	23.37	0	0.2	4.12	1.38912e-10		up
SpUn002573	Transcription initiation factor TFIID subunit 2	8.04	12.28	14.68	12.02	4.91	14.94	0	0	12.76	1.39479e-10		up
SpUn050225	Programmed cell death 2 C-terminal domain-containing family protein	41.47	39.36	48.39	8.28	7.64	9.88	1.56	3.51	13.38	1.66285e-10		up
SpUn052275	Unknown	31.73	31.58	49.56	0.28	9.11	17.87	0	0	11.27	1.91171e-10		up
SpUn000634	STAM-binding protein	32.92	32.39	35.7	4.99	8.56	14.58	1.63	1.91	11.36	2.03582e-10		up
SpUn035180	Unknown	17.54	12.33	13.94	3.56	12.02	15.66	0.41	0	21.42	2.20505e-10		up
SpUn041713	Transducin family protein / WD-40 repeat family protein	9.16	7.32	7.63	4.98	13.35	12.45	0	0	12.3	2.25489e-10		up
SpUn033370	STAM-binding protein	34	32.88	36.38	5.05	8.66	14.89	1.65	2.07	11.5	2.42181e-10		up
SpUn047438	Unknown	23.05	15.7	19.23	1.14	6.6	22.06	0	0.17	3.69	2.43595e-10		up
SpUn017478	Peptidyl-prolyl cis-trans isomerase D	14.59	16.76	17.75	4.13	6.16	15.1	0.2	0	15.97	2.675e-10		up
SpUn034952	Unknown	16.41	9.62	15.55	4.64	18.22	20.86	0	0.27	28.21	2.84707e-10		up
SpUn047437	Unknown	27.71	16.94	22.72	1.28	6.66	21.9	0	0.22	3.9	2.90068e-10		up
SpUn044227	3-ketoacyl-CoA synthase	82	68.03	31.53	12.14	8.49	16.18	1.99	2.4	14.62	3.49869e-10		up
SpUn029090	Phytase	8.72	9.08	27.74	3.58	11.98	28.83	0	0	10.99	4.79842e-10		up
SpUn047434	Unknown	25.56	12.71	21.53	1.53	4.54	16.01	0	0	2.62	5.72901e-10		up
SpUn029131	Unknown	9.97	7.3	18.33	9.65	3.77	13.17	0	0	6.55	5.85157e-10		up
SpUn050670	BTB/POZ domain-containing family protein	65.82	25.07	42.07	0.29	6.39	3.47	1.21	4.54	14.33	6.06949e-10		up
SpUn047439	Unknown	18.93	18.45	16.61	2.16	8.24	20.64	0	0.34	5.22	6.57728e-10		up
SpUn047824	Unknown	15.08	16.27	13.46	2.83	9.65	19.09	0.12	0.37	13.96	7.55027e-10		up
SpUn055187	Leucine-rich repeat (LRR) family protein	26.87	80.12	41.37	13.16	1.41	5.77	0	0	1.93	9.41088e-10		up
SpUn071094	Hydrophobic low temperature and salt responsive	427.52	368.21	326.86	48.83	267.06	332.78	5.13	14.54	53.43	1.01616e-09		up
SpUn047827	Unknown	15.52	16.98	13.71	3.02	9.89	19.52	0.13	0.39	14.4	1.03228e-09		up
SpUn056073	Unknown	26.94	36.01	51.79	2.08	11.98	14.82	0	0	11.88	1.06832e-09		up
SpUn047821	Cytochrome P450	66.74	87.27	52.89	15.58	7.38	11.83	0.44	4.06	14.22	1.07321e-09		up
SpUn047713	Uridine kinase	10.07	6.28	7.1	2.73	6.86	10.68	0	0	5.79	1.14184e-09		up
SpUn053582	Unknown	25.01	21.51	24.36	2.04	13.9	11.38	0	0	8.04	1.36303e-09		up
SpUn017195	Unknown	94.8	6.62	49.87	0	0	5.23	0.44	0	17.82	1.428e-09		up
SpUn011742	Unknown	35.72	33.18	5.75	0	0	1.25	0	0	35.83	1.44022e-09		up
SpUn044788	Unknown	9.53	7.35	7.2	2.71	16.85	13.12	0	0	13.54	1.65399e-09		up
SpUn055487	Cyclic nucleotide-gated ion channel, putative	9.11	11.84	10.29	4.08	8.79	12.2	0	0.12	10.47	1.71093e-09		up
SpUn059430	Unknown	14.38	31.35	23.31	2.21	6.34	7.38	0.55	0.21	27.86	1.79908e-09		up
SpUn055489	Cyclic nucleotide-gated ion channel, putative	9.26	11.87	9.46	4.03	8.8	11.92	0	0.12	10.25	1.87099e-09		up
SpUn001641	Unknown	10.65	7.23	7.4	2.87	14.97	12.03	0	0	13.42	2.09845e-09		up
SpUn027733	Unknown	86.35	39.99	21.12	1.85	14.04	8.46	0	0.48	16.57	2.2125e-09		up
SpUn047977	Unknown	20.29	8.08	24.22	0.27	1	2.38	0	0	32.72	2.34238e-09		up
SpUn045765	Protein LONGIFOLIA 1	18.41	27.25	42.07	3.02	8.18	11.3	0	2.13	19.54	2.35022e-09		up
SpUn002847	Similarity to En/Spm-like transposon protein	10.2	6.22	7.3	2.93	15.48	11.26	0	0.25	14.92	2.60016e-09		up
SpUn035233	P-loop containing nucleoside triphosphate hydrolases superfamily protein	16.49	13.51	28.84	1.72	2.39	3.7	2.22	0.71	50.98	2.91357e-09		up
SpUn002856	Unknown	9.93	10.86	11.01	1.36	5.12	9.28	0.12	0.09	7.62	2.99572e-09		up
SpUn046330	Gamma-interferon-inducible lysosomal thiol reductase	64.04	44.66	24.77	6.78	3.85	17.12	1.17	1.98	7.77	3.13019e-09		up
SpUn025429	Unknown	9.94	7.67	9.39	3.86	10.81	12.55	0	0	11.71	3.1611e-09		up
SpUn049821	Unknown	5.17	6.88	12.08	3.16	10.06	13.1	0	0	13.98	3.26094e-09		up
SpUn005829	Unknown	108.65	51.12	48.91	0.8	22.75	42.8	0.55	0	20.02	3.27676e-09		up
SpUn005793	Arabidopsis thaliana genomic DNA, chromosome 5, P1 clone:MOK16	18.43	19.21	29.52	5.3	1.92	15.12	0	0	45.51	3.37473e-09		up
SpUn000861	Unknown	14.89	15.65	17.87	2.53	21.87	20.22	0.37	0	24.94	3.83477e-09		up
SpUn029817	Unknown	17.64	16.4	20.78	4.74	13.04	29.95	0	0	14.77	4.44336e-09		up
SpUn012486	CONTAINS InterPro DOMAIN/s: Retrotransposon gag protein (InterPro:IPR005162); Has 707 Blast hits to 705 proteins in 25 species: Archae - 0; Bacteria - 0; Metazoa - 4; Fungi - 0; Plants - 703; Viruses - 0; Other Eukaryotes - 0 (source: NCBI BLink).	12.72	8.21	6.76	0.2	0.64	3.54	0	0	3.05	4.55536e-09		up
SpUn009854	Unknown	15.62	10.36	6.22	4.6	4.09	9.62	0	0	33.51	4.72486e-09		up
SpUn026309	S-adenosyl-L-methionine-dependent methyltransferases superfamily protein	42.78	44.25	53.1	13.79	20.9	28.76	2.87	2.16	17.39	4.87561e-09		up
SpUn061747	Unknown	155.57	107.84	229.53	106.68	161.11	1.45	0	0	211.95	4.9319e-09		up
SpUn049819	Unknown	5.3	7.1	11.84	3.35	10.47	13.09	0	0	13.91	4.98341e-09		up
SpUn055053	ARID/BRIGHT DNA-binding domain-containing protein	7.89	8.18	9.61	1.38	9.23	8.51	0	0	5.98	5.51939e-09		up
SpUn055050	ARID/BRIGHT DNA-binding domain-containing protein	8.02	8.48	9.45	1.4	9.38	8.92	0	0	6.08	5.65101e-09		up
SpUn051757	Blue copper protein, putative	261.89	234.42	142.82	15.43	27.1	57.04	5.6	27.65	55.03	5.66074e-09		up
SpUn005406	Unknown	13.14	20.23	18.06	1.66	2.03	5.42	0	0	4.88	5.90377e-09		up
SpUn005324	Unknown	7.37	13.26	20.78	4	28.37	32.59	0	0	15.64	6.24827e-09		up
SpUn032585	Abscisic acid receptor PYL9	42.48	43.82	40.04	3.82	13.36	47.67	0	0	5.9	6.47476e-09		up
SpUn036093	Cellulose synthase-like protein	105.19	83.58	104.96	6.58	27.64	42.12	5.31	6.7	91.98	6.89557e-09		up
SpUn025890	Putative receptor-like protein kinase 4	21.32	21.64	16.47	5.42	2.89	2.68	0.18	1.1	11.81	7.18451e-09		up
SpUn045764	Protein LONGIFOLIA 1	17.52	23.72	35.47	2.71	6.9	9.72	0.25	2.44	16.96	7.18888e-09		up
SpUn047820	Cytochrome P450	71.05	80.16	44.62	17.19	8.26	13.15	3.42	4.36	17.77	7.38166e-09		up
SpUn055054	ARID/BRIGHT DNA-binding domain-containing protein	6.36	7.35	8.7	1.73	7.49	7.25	0	0	4.32	7.984e-09		up
SpUn007106	Unknown	13.92	60.09	33.83	1.22	0.65	3.32	0	0	14.74	7.99248e-09		up
SpUn048174	Zinc finger CCCH domain-containing protein	94.96	85.15	78.78	6.03	15.72	27.9	1.92	11.3	40.43	8.69661e-09		up
SpUn057542	Unknown	13.54	13.62	13.77	2.67	19.8	16.42	0	0.16	11.51	9.89239e-09		up
SpUn044696	Unknown	9.22	10.83	7.48	2.48	4.03	6.26	0	0	3.36	1.02014e-08		up
SpUn030082	Metallothionein	78.79	40.94	36.09	6.22	26.74	24.25	0	2.93	40.84	1.06407e-08		up
SpUn037755	Leucine-rich repeat receptor-like protein kinase family protein	66.12	82.94	73.43	4.89	14.94	18.65	2.41	11.24	11.27	1.10626e-08		up
SpUn000224	Unknown	15.5	18.16	20.49	3.41	10.49	11.61	0.28	0	14.24	1.1142e-08		up
SpUn026662	Calmodulin	47.86	35.41	22.54	6.22	3.32	7.8	1.61	3.23	13.83	1.13975e-08		up
SpUn027892	Unknown	19.48	23.42	25.74	3.78	13.17	14.59	0.35	0	18.08	1.26093e-08		up
SpUn047804	Xyloglucan endotransglucosylase/hydrolase	272.19	111.91	27.75	18.69	2.8	2.53	0.19	2.93	42.66	1.28151e-08		up
SpUn033668	Putative leucine-rich repeat receptor-like protein kinase family protein	62.34	73.11	47.54	16.88	24.27	23.37	3.19	4.7	29.98	1.29004e-08		up
SpUn044695	Unknown	9.92	10.81	8.44	2.53	4.56	7.86	0	0	2.93	1.37486e-08		up
SpUn019441	Serine-rich protein-like protein	149.1	83.14	132.42	57.57	24.31	30.55	2.02	6.09	134.52	1.46949e-08		up
SpUn051630	Kinase, putative	42.28	45.78	75.76	6.35	11.8	18.65	3.26	6.39	31.97	1.49157e-08		up
SpUn040096	Putative uncharacterized protein OJ1136_C04.7	17.37	21.01	24.98	5.31	35.77	27.28	0.36	1.08	24.02	1.56024e-08		up
SpUn082402	Unknown	6.59	8.39	9.01	0.7	3.54	4.83	0	0	5.75	1.56105e-08		up
SpUn055488	Unknown	9.3	12.35	9.45	4.37	8.73	11.46	0	0	12.21	1.71959e-08		up
SpUn020770	Unknown	26.39	40.76	57.26	3.77	57.98	55.46	0	0.39	17.13	1.89537e-08		up
SpUn053706	Unknown	15.48	18.71	23.94	4.41	23.79	20.93	0	0.44	13.4	1.90452e-08		up
SpUn021204	Unknown	6.91	22.69	17.68	4.19	7.25	11.07	0	0	0.73	1.99247e-08		up
SpUn041712	Unknown	5.17	5.85	6.49	4.37	7.37	9.11	0	0	8.76	1.99247e-08		up
SpUn047096	armadillo repeat kinesin 3	10.8	7.22	13.77	4.71	14.54	11.15	0	0	10.49	2.18598e-08		up
SpUn022824	Unknown	148.92	154.93	50.73	115.46	8.29	4.34	0	0	157.84	2.22633e-08		up
SpUn067704	Unknown	41.05	30.67	19.3	0	2.57	4.51	0	0	4.32	2.32321e-08		up
SpUn070957	Unknown	14.29	8.71	24.22	1.14	1.95	1.13	0.31	0	14.71	2.34922e-08		up
SpUn038167	Cytochrome P450, putative	23.68	39.32	35.61	0.55	6.88	17.15	0	1.29	13.5	2.36852e-08		up
SpUn021680	HAT family dimerization domain containing protein	31.51	24.41	29.25	2.41	12.18	26.72	0.6	0.23	26.51	2.43729e-08		up
SpUn062699	U88, putative	44.35	18.79	12.6	4.98	22.58	3.7	0	0	31.17	2.453e-08		up
SpUn000993	UDP glycosyltransferase	14.12	10.11	10.09	8.8	3.6	8.04	0.27	0.1	13.83	2.60173e-08		up
SpUn051546	calmodulin-binding protein-related	90.72	66.73	89.41	24.68	29	26.48	2.72	7.9	61.71	2.74466e-08		up
SpUn041059	RING finger protein 185	116.91	167.72	144.69	25.51	20.18	29.81	7.15	21.65	92.19	2.7517e-08		up
SpUn027893	Unknown	20.64	24.29	27	4.81	14.81	15.98	0.39	0	19.7	2.82316e-08		up
SpUn014196	Plant invertase/pectin methylesterase inhibitor superfamily protein	16.33	10.84	14.28	2.39	3.82	4.9	0.24	0	16.36	3.10577e-08		up
SpUn010149	Unknown	18.57	94.69	73.14	8.89	11.35	0	0	0	16.66	3.54336e-08		up
SpUn050773	Kelch repeat-containing F-box family protein	62.21	105.15	98.03	14.12	17.72	49.12	2.92	7.64	130.84	3.58336e-08		up
SpUn008044	Unknown	165.72	270.58	166.17	23.73	26.56	103.53	12.99	8.77	28.11	3.62762e-08		up
SpUn038968	Unknown	14.16	7.92	7.92	2.52	10.71	5.7	0	0	12.43	3.76917e-08		up
SpUn027894	Unknown	25.24	29.96	32.02	4.8	17.56	19.51	0.47	0	24.6	3.97585e-08		up
SpUn052445	Unknown	16.94	21.49	26.81	11.62	14.3	3.13	0	0	19.62	4.1526e-08		up
SpUn069784	Unknown	73.25	78.22	97.82	14.57	0	42.29	0	0	13.73	4.35406e-08		up
SpUn009335	Blue copper protein	48.17	51.04	89.6	20.67	8.38	18.61	2.47	4.33	32.62	4.41249e-08		up
SpUn044359	beta-D-xylosidase 4	80.59	81.33	99.92	3.03	22.76	33.43	1.98	7.52	16.05	4.96378e-08		up
SpUn044071	Unknown	6.78	11.03	20.41	4.37	9.26	17.85	0.21	0	11.93	5.08985e-08		up
SpUn049017	Unknown	29.77	26.84	19.6	1.11	9.56	42.86	0.22	0	23.92	5.24005e-08		up
SpUn001096	Unknown	13.92	7.91	8.29	2.6	10.63	5.29	0	0	12.68	5.46644e-08		up
SpUn053150	GTPase Der	67.84	50.31	60.51	10.99	42.09	58.38	2.61	1.97	35.27	5.47223e-08		up
SpUn056138	Unknown	7.92	8.1	5.13	2.99	8.69	6.75	0.35	0.32	9.92	5.72086e-08		up
SpUn021183	Unknown	18.41	16.72	27	0	0	3.47	0	0	47.34	5.84926e-08		up
SpUn074029	Unknown	22.29	14.85	24.08	1.58	11.94	16.42	0	0	3.08	6.63785e-08		up
SpUn049019	Unknown	31.86	29.76	22.82	1.27	10.87	50.31	0.25	0	27.16	6.96428e-08		up
SpUn000828	Unknown	9.67	9.52	14.33	4.76	13.48	13.36	0.4	0	14.9	6.9709e-08		up
SpUn031696	Transposon protein, putative, CACTA, En/Spm sub-class	7.57	6.55	8.6	0.25	4.04	7.24	0	0	9.52	7.07008e-08		up
SpUn056660	Tetratricopeptide repeat protein 1	34.16	37.97	27.99	5.8	37.26	42.72	0.64	1.44	62.34	7.91549e-08		up
SpUn044693	Unknown	10.26	11.42	6.36	3.77	4.8	6.83	0	0	5.32	8.31882e-08		up
SpUn027895	Unknown	23.42	28.26	31.28	4.78	16.97	19.3	0.47	0	23.79	8.6595e-08		up
SpUn047714	Uridine kinase	11.16	7.29	6.9	2.78	6.38	12.25	0	0	6.01	8.6896e-08		up
SpUn016773	Unknown	7.59	9.79	12.11	0.88	5.77	12.51	0	0	14.83	9.10406e-08		up
SpUn052576	Heavy metal ATPase	8.23	9.02	12.45	4.5	15.29	24.72	0.25	0	12.67	1.05491e-07		up
SpUn003425	Unknown	5.09	7.73	7.22	2.17	9.63	11.91	0	0	8.53	1.0658e-07		up
SpUn023695	MTD1	35.59	59.72	64.79	16.19	11.7	13.21	0.94	5.65	53.64	1.07232e-07		up
SpUn036447	Unknown	25.28	9.47	15.4	1.64	21.28	9.97	0	0	13.25	1.07417e-07		up
SpUn055163	Unknown	7.8	13.16	13.49	13.47	4.83	14.97	0	0	15.37	1.0989e-07		up
SpUn000801	Unknown	71.31	53.04	85.03	16.05	44.2	55.64	4.19	4.91	96.17	1.15397e-07		up
SpUn002725	Retrotransposon protein, putative, unclassified	6.34	5.41	9.58	1.23	12.13	14.3	0.23	0	9.37	1.2273e-07		up
SpUn003335	magnesium ion binding;thiamin pyrophosphate binding;hydro-lyases;catalytics;2-succinyl-5-enolpyruvyl-6-hydroxy-3-cy clohexene-1-carboxylic-acid synthases	24.39	30.14	48.44	9.8	18.17	38.29	1.02	2.3	3.93	1.26598e-07		up
SpUn079359	Unknown	16.24	11.16	5.32	0	0.42	2.03	0	0	2.29	1.29428e-07		up
SpUn034511	Unknown	14.68	12.71	22.15	1.69	15.66	14.44	0	0.2	12.26	1.32759e-07		up
SpUn021517	Abscisic stress ripening	710.39	716.16	484.94	23.12	57.57	278.37	10.41	50.65	24.89	1.36275e-07		up
SpUn085912	Leucine-rich repeat (LRR) family protein	9.65	7.72	7.65	4.32	11.03	6.72	0	0	12.88	1.39231e-07		up
SpUn025425	O-methyltransferase	100.61	93.11	51.58	65.76	51.55	0.48	0.22	0	91.4	1.50449e-07		up
SpUn042540	Cytochrome P450, putative	39.54	32.82	41.02	1.69	10.77	24.68	1.42	2.14	27.64	1.5677e-07		up
SpUn045073	HAT family dimerisation domain containing protein	8.83	11.8	7.73	1.5	9.36	18.04	0	0	2.31	1.6082e-07		up
SpUn003829	Unknown	26.03	11.61	7.68	0	0.94	2.31	0	0	3.42	1.61295e-07		up
SpUn055049	ARID/BRIGHT DNA-binding domain-containing protein	7.58	7.71	8.87	0.83	9.16	8.84	0	0	5.98	1.71507e-07		up
SpUn049657	Unknown	9.98	11.21	9.63	3.84	15.05	7.71	0	0	3.22	1.81703e-07		up
SpUn041817	Unknown	28.16	15.78	7.63	3.19	11.91	18.21	0	0	8.44	1.88893e-07		up
SpUn046094	Unknown	15.37	11.34	14.61	3.55	10.57	8.25	1.02	0.51	22.48	1.90168e-07		up
SpUn003928	Unknown	11.25	15.27	16.9	2.08	17.8	19.6	0	0	9.84	1.99114e-07		up
SpUn008855	TLC domain-containing protein	89.74	72.05	56.48	13.59	47.14	51.54	4.25	5.45	48.88	1.99698e-07		up
SpUn043013	Ribonuclease H-like superfamily protein	6.71	8.67	7.37	2.69	6.23	4.07	0	0	5.36	2.11175e-07		up
SpUn057466	UDP-glycosyltransferase	40.93	26.78	30.37	15.66	8.23	5.29	0.17	2.19	6.74	2.3835e-07		up
SpUn059658	Retrotransposon gag protein	10.34	10.85	20.59	1.92	7.39	25.04	0	0	10.85	2.41889e-07		up
SpUn022392	Unknown	44.86	17.89	7.41	2.98	0.71	1.31	0	0.34	6.3	2.43364e-07		up
SpUn062786	Unknown	37.53	66.97	25.75	3.59	41.49	36.39	1.35	0	22.25	2.54151e-07		up
SpUn028313	ABC-type Co2+ transport system, permease component	67.68	85.35	69.35	31.55	21.65	54.93	4.07	5.35	15.78	2.56746e-07		up
SpUn055220	Probable plastid-lipid-associated protein 14, chloroplastic	17.83	18.95	14.66	7.74	3.12	4.11	0.42	1.34	3.38	2.62443e-07		up
SpUn036398	Unknown	16.1	62.73	17.73	0.3	15.39	23.9	0	0	14.45	2.68642e-07		up
SpUn028242	Unknown	20.17	48.08	87.92	7.35	0	0	0	0	69.76	2.75653e-07		up
SpUn055162	Unknown	8.96	11.92	11.05	13.17	4.87	14.35	0	0	13.81	2.84844e-07		up
SpUn011327	Unknown	22.28	29.56	21.48	4.49	15.27	14.57	0	0	24.85	2.90657e-07		up
SpUn054985	Unknown	9.76	7.4	8.89	3.58	11.19	12.33	0	0	8.13	2.99209e-07		up
SpUn052446	Unknown	17.7	21.49	25.44	13.22	16.2	3.57	0	0	21.79	3.1215e-07		up
SpUn019298	Nucleolar complex-associated protein, putative	17.44	26.75	12.13	0.25	5.85	10.25	0	0	8.76	3.59202e-07		up
SpUn030535	Unknown	10.95	8.18	10.94	4.57	7.53	9.91	0	0	8.37	3.7564e-07		up
SpUn049014	Unknown	25.72	28.73	19.15	1.72	4.07	47.98	0	0	26.66	3.93171e-07		up
SpUn019299	Nucleolar complex-associated protein, putative	19.65	29.07	13.39	0.27	6.46	11.85	0	0	9.47	4.08893e-07		up
SpUn057936	Unknown	13.12	6.63	22.82	16.45	4.45	17.19	0	0	12.22	4.136e-07		up
SpUn044691	EF hand calcium-binding protein family	10.36	8.64	6.07	1.45	2.63	4.88	0	0	2.87	4.18734e-07		up
SpUn023659	Peroxidase 27, putative	34.21	27.32	30.8	11.74	9.54	22.33	0.23	3	30.16	4.22257e-07		up
SpUn021590	Unknown	9.71	8.24	6.49	2.22	6.56	8.87	0	0	6.29	4.32005e-07		up
SpUn019297	Nucleolar complex-associated protein, putative	21.74	32.59	14.82	0.31	7.63	12.77	0	0	10.7	4.43193e-07		up
SpUn080452	Unknown	18.59	15.36	14.37	4.56	25.65	21.4	0	0.28	21.44	4.57236e-07		up
SpUn015376	Unknown	32.18	44.01	26.71	1.52	7.05	12.83	0	0.53	14.14	4.62959e-07		up
SpUn031830	Unknown	13.28	7.98	10.44	4.79	14.38	13.9	0	0	15.89	4.80326e-07		up
SpUn047717	Uridine kinase	14.56	9.27	6.93	4.35	7.92	16.84	0	0	10.28	4.8057e-07		up
SpUn020670	Unknown	14.46	15.61	19.11	0.68	4.19	31.71	0	0	0.25	4.9026e-07		up
SpUn042379	Unknown	67.35	36.44	58.65	0	8.16	66.32	0.17	0	91.86	4.93229e-07		up
SpUn032095	Unknown	14.78	32.17	21.55	10.37	4.43	14.22	0	0	23.82	5.02711e-07		up
SpUn021589	Unknown	9.74	8.12	6.58	2.25	6.66	8.93	0	0	6.27	5.07154e-07		up
SpUn057452	Unknown	14.19	18.56	32.39	15.37	1.45	15.51	0	0.2	15.96	5.12001e-07		up
SpUn031699	Transposon protein, putative, CACTA, En/Spm sub-class	9.69	7.86	10.79	0	5.44	9.26	0	0	13.7	5.18786e-07		up
SpUn042378	Unknown	64.39	34.99	57.09	0	7.35	63.25	0.17	0	89.11	5.19254e-07		up
SpUn034479	DNA mismatch repair protein Mlh3	8.62	12.19	10.27	3.07	10.03	8.07	0	0	12.36	5.25592e-07		up
SpUn049059	Cytoplasmic membrane protein	11.21	22.86	21.41	1.69	8.43	15.36	0	0	13.84	5.87418e-07		up
SpUn043262	MATE efflux family protein	30.1	36.71	89.91	0	2.18	20.04	0.56	0.85	1.2	6.02772e-07		up
SpUn047506	Zinc finger MYM-type protein 1	8.48	10.86	10.34	0.76	16.67	13.4	0	0.13	14.17	6.13013e-07		up
SpUn016847	RNA-binding glycine-rich protein	44.15	41.19	51.82	2.11	20.7	60.93	0.97	0.37	3.36	6.60197e-07		up
SpUn057446	Transducin/WD40 repeat-like superfamily protein	18.38	14.63	10.33	4.99	21.65	20.86	0	0	15.54	7.30714e-07		up
SpUn054531	Oxidoreductase, zinc-binding dehydrogenase family protein	15.16	20.02	19.65	6.59	4.37	35.73	0.28	0.21	10.84	7.66999e-07		up
SpUn010158	Unknown	75.1	50.17	23.95	2156.47	2.94	1.92	0.89	0	4.74	7.81772e-07		up
SpUn008363	Unknown	35.45	36.47	39.67	2.89	23.98	30.19	1.77	0	23.98	8.11817e-07		up
SpUn053037	Unknown	31.83	42.22	50.4	1.35	53.83	69.56	0	0.47	174.79	8.37111e-07		up
SpUn040164	Cotton fiber expressed protein 2	44.09	57.86	46.15	28.25	10.23	15.65	0.66	3.72	27.54	8.37685e-07		up
SpUn036288	T23K8.1	30	8.45	17.68	1.56	15.51	5.01	0	0	3.42	8.4113e-07		up
SpUn040773	Pectinesterase	8.79	15.12	12.41	1.82	6.05	13.03	0	0	21.35	8.5439e-07		up
SpUn028655	Unknown	15.97	12.14	21.1	1.72	37.61	32.2	0.34	0	30.5	8.65848e-07		up
SpUn033424	Unknown	23.04	18.16	12.97	1.36	16.55	5.93	0	0	4.98	9.59662e-07		up
SpUn054887	Transposon protein, putative, CACTA, En/Spm sub-class	22.93	14.2	10.61	7.16	19.42	16.49	0.27	1.84	16.69	9.84116e-07		up
SpUn038273	methyl esterase 1	46.57	36.25	40.62	25.48	9.87	19.8	2.07	2.85	23.16	9.86919e-07		up
SpUn031724	40S ribosomal S4 protein	81.47	45.16	119.91	20.11	59.59	81.92	5.54	3.13	30.94	1.00131e-06		up
SpUn042437	Phosphate transporter	7.89	9.62	17.92	3.54	7.7	3.3	0.24	0.9	1.58	1.03629e-06		up
SpUn005219	Unknown	18.84	18.35	20.95	1.25	22.15	26.42	0	0	17.83	1.06445e-06		up
SpUn052513	Unknown	12.9	6.88	12.1	1.13	5.13	6.53	0	0	5.52	1.09391e-06		up
SpUn047631	Protein kinase	9.35	13.22	15.19	0	3.89	10.98	0	0	10.05	1.11503e-06		up
SpUn051614	PIF-like orf1	7.02	14.08	13.98	4.61	12.03	33.01	0	1.09	15.2	1.14355e-06		up
SpUn045570	Unknown	6.45	5.7	12.44	4.02	8.78	9.19	0	0	7.18	1.14481e-06		up
[truncated: 63,535 more rows]
